# Supplementary material for: Crystal structure of 2-chloro-1-(6-fluoro-3,4-di­hydro-2H-chromen-2-yl)ethanone
Source: Acta Crystallogr Sect E Struct Rep Online. 2014 Sep 6;70(Pt 10):o1087. doi: 10.1107/S1600536814019746 (PMC4257220; doi:10.1107/S1600536814019746)
Supplement: Supplementary file 1 [file e-70-o1087-sup1.cif]

##############################################################################
#                                                                            #
# This CIF contains the data in a paper accepted for publication in          #
# Acta Crystallographica Section E. It conforms to the requirements of       #
# Notes for Authors for Acta Crystallographica Section E, and has been       #
# peer reviewed under the auspices of the IUCr Commission on Journals.       #
#                                                                            #
# Full details of the Crystallographic Information File format               #
# are given in the paper "The Crystallographic Information File (CIF):       #
# a New Standard Archive File for Crystallography" by S. R. Hall, F. H.      #
# Allen and I. D. Brown [Acta Cryst. (1991), A47, 655-685].                  #
#                                                                            #
# The current version of the core CIF dictionary is obtainable from          #
# ftp://ftp.iucr.org/pub/cif_core.dic.                                       #
#                                                                            #
# Software is freely available for graphical display of the structure(s)     #
# in this CIF. For information consult the CIF software page                 #
# http://www.iucr.org/resources/cif/software.                                #
#                                                                            #
# This file may be used for bona fide research purposes within the           #
# scientific community so long as proper attribution is given to the journal # 
# article from which it was obtained.                                        #
#                                                                            #
##############################################################################
data_I
_database_code_depnum_ccdc_archive 'CCDC 992910'
_audit_creation_method     SHELXL-97
_chemical_name_systematic
;
2-Chloro-1-(6-fluoro-3,4-dihydro-2<i>H</i>-chromen-2-yl)ethanone
;
_chemical_name_common     ?
_chemical_formula_moiety     'C11 H10 Cl F O2'
_chemical_formula_sum     'C11 H10 Cl F O2'
_chemical_formula_iupac     'C11 H10 Cl F O2'
_chemical_formula_weight     228.64
_chemical_melting_point     ?
_symmetry_cell_setting     monoclinic
_symmetry_space_group_name_H-M     'P 21/c'
_symmetry_space_group_name_Hall     '-P 2ybc'
loop_
    _symmetry_equiv_pos_as_xyz
    'x, y, z'
    '-x, y+1/2, -z+1/2'
    '-x, -y, -z'
    'x, -y-1/2, z-1/2'
_cell_length_a     9.704(3)
_cell_length_b     9.720(3)
_cell_length_c     10.804(4)
_cell_angle_alpha     90.00
_cell_angle_beta     101.637(7)
_cell_angle_gamma     90.00
_cell_volume     998.2(6)
_cell_formula_units_Z     4
_cell_measurement_reflns_used     1940
_cell_measurement_theta_min     2.14
_cell_measurement_theta_max     25.99
_cell_measurement_temperature     296(2)
_exptl_crystal_description     'Prism'
_exptl_crystal_colour     'Colourless'
_exptl_crystal_size_max     0.20
_exptl_crystal_size_mid     0.20
_exptl_crystal_size_min     0.20
_exptl_crystal_density_diffrn     1.521
_exptl_crystal_density_meas     ?
_exptl_crystal_density_method     'not measured'
_exptl_crystal_F_000     472
_exptl_absorpt_coefficient_mu     0.372
_exptl_absorpt_correction_type     multi-scan
_exptl_absorpt_process_details     '(CrystalClear; Rigaku, 2005)'
_exptl_absorpt_correction_T_min     0.983
_exptl_absorpt_correction_T_max     0.983
_exptl_special_details     ?
_diffrn_ambient_temperature     296(2)
_diffrn_radiation_type     MoK\a
_diffrn_radiation_wavelength     0.71073
_diffrn_radiation_source     'fine-focus sealed tube'
_diffrn_radiation_monochromator     graphite
_diffrn_measurement_device_type     'Rigaku SCXmini'
_diffrn_measurement_method     'CCD_Profile_fitting'
_diffrn_detector_area_resol_mean     13.6612
_diffrn_reflns_number     5810
_diffrn_reflns_av_R_equivalents     0.0373
_diffrn_reflns_av_sigmaI/netI     0.0366
_diffrn_reflns_theta_min     2.14
_diffrn_reflns_theta_max     25.99
_diffrn_reflns_theta_full     25.99
_diffrn_measured_fraction_theta_max     0.998
_diffrn_measured_fraction_theta_full     0.998
_diffrn_reflns_limit_h_min     -11
_diffrn_reflns_limit_h_max     11
_diffrn_reflns_limit_k_min     -11
_diffrn_reflns_limit_k_max     11
_diffrn_reflns_limit_l_min     -12
_diffrn_reflns_limit_l_max     13
_diffrn_standards_number     ?
_diffrn_standards_interval_count     ?
_diffrn_standards_interval_time     ?
_diffrn_standards_decay_%     ?
_refine_special_details
;
Refinement of <i>F</i>^2^ against ALL reflections. The weighted <i>R</i>-factor
<i>wR</i> and goodness of fit <i>S</i> are based on <i>F</i>^2^, conventional
<i>R</i>-factors <i>R</i> are based on <i>F</i>, with <i>F</i> set to zero for
negative <i>F</i>^2^. The threshold expression of <i>F</i>^2^ >
\s(<i>F</i>^2^) is used only for calculating <i>R</i>-factors(gt) <i>etc</i>.
and is not relevant to the choice of reflections for refinement.
<i>R</i>-factors based on <i>F</i>^2^ are statistically about twice as large
as those based on <i>F</i>, and <i>R</i>- factors based on ALL data will be
even larger.
;
_reflns_number_total     1940
_reflns_number_gt     1701
_reflns_threshold_expression     I>2\s(I)
_refine_ls_structure_factor_coef     Fsqd
_refine_ls_matrix_type     full
_refine_ls_R_factor_all     0.0675
_refine_ls_R_factor_gt     0.0577
_refine_ls_wR_factor_gt     0.1626
_refine_ls_wR_factor_ref     0.1689
_refine_ls_goodness_of_fit_ref     1.064
_refine_ls_restrained_S_all     1.064
_refine_ls_number_reflns     1940
_refine_ls_number_parameters     136
_refine_ls_number_restraints     0
_refine_ls_hydrogen_treatment     constr
_refine_ls_weighting_scheme     calc
_refine_ls_weighting_details
         'calc w=1/[\s^2^(Fo^2^)+(0.0870P)^2^+0.9962P] where P=(Fo^2^+2Fc^2^)/3'
_atom_sites_solution_hydrogens     geom
_atom_sites_solution_primary     direct
_atom_sites_solution_secondary     difmap
_refine_ls_shift/su_max     0.000
_refine_ls_shift/su_mean     0.000
_refine_diff_density_max     0.872
_refine_diff_density_min     -0.610
_refine_ls_extinction_method     none
_refine_ls_extinction_coef     ?
loop_
    _atom_type_symbol
    _atom_type_description
    _atom_type_scat_dispersion_real
    _atom_type_scat_dispersion_imag
    _atom_type_scat_source
    'C' 'C' 0.0033 0.0016
                         'International Tables Vol C Tables 4.2.6.8 and 6.1.1.4'
    'H' 'H' 0.0000 0.0000
                         'International Tables Vol C Tables 4.2.6.8 and 6.1.1.4'
    'O' 'O' 0.0106 0.0060
                         'International Tables Vol C Tables 4.2.6.8 and 6.1.1.4'
    'Cl' 'Cl' 0.1484 0.1585
                         'International Tables Vol C Tables 4.2.6.8 and 6.1.1.4'
    'F' 'F' 0.0171 0.0103
                         'International Tables Vol C Tables 4.2.6.8 and 6.1.1.4'
_computing_data_collection     'CrystalClear (Rigaku, 2005)'
_computing_cell_refinement     'CrystalClear (Rigaku, 2005)'
_computing_data_reduction     'CrystalClear (Rigaku, 2005)'
_computing_structure_solution     'SHELXS97 (Sheldrick, 2008)'
_computing_structure_refinement     'SHELXL97 (Sheldrick, 2008)'
_computing_molecular_graphics     'DIAMOND (Brandenburg & Putz, 2005)'
_computing_publication_material     'SHELXL97 (Sheldrick, 2008)'
loop_
    _atom_site_type_symbol
    _atom_site_label
    _atom_site_fract_x
    _atom_site_fract_y
    _atom_site_fract_z
    _atom_site_U_iso_or_equiv
    _atom_site_adp_type
    _atom_site_calc_flag
    _atom_site_refinement_flags
    _atom_site_occupancy
    _atom_site_symmetry_multiplicity
    _atom_site_disorder_assembly
    _atom_site_disorder_group
    Cl Cl1 0.29999(8) 0.06003(8) 0.46282(7) 0.0520(3) Uani d . 1 1 . .
    O O2 0.6337(2) 0.3728(2) 0.50089(17) 0.0446(5) Uani d . 1 1 . .
    F F1 1.0157(2) 0.7779(2) 0.4805(2) 0.0693(6) Uani d . 1 1 . .
    C C5 0.7331(3) 0.4738(3) 0.5024(2) 0.0370(6) Uani d . 1 1 . .
    C C1 0.9201(3) 0.6183(3) 0.6021(3) 0.0465(7) Uani d . 1 1 . .
    H H1 0.9827 0.6483 0.6738 0.056 Uiso calc R 1 1 . .
    C C6 0.8247(3) 0.5141(3) 0.6117(3) 0.0399(6) Uani d . 1 1 . .
    C C4 0.7381(3) 0.5330(3) 0.3864(3) 0.0415(6) Uani d . 1 1 . .
    H H4 0.6773 0.5026 0.3137 0.050 Uiso calc R 1 1 . .
    C C3 0.8324(3) 0.6361(3) 0.3789(3) 0.0476(7) Uani d . 1 1 . .
    H H3 0.8355 0.6776 0.3019 0.057 Uiso calc R 1 1 . .
    C C7 0.8214(3) 0.4463(3) 0.7360(3) 0.0504(7) Uani d . 1 1 . .
    H H7A 0.9162 0.4203 0.7767 0.060 Uiso calc R 1 1 . .
    H H7B 0.7865 0.5112 0.7906 0.060 Uiso calc R 1 1 . .
    C C11 0.4282(3) 0.1895(3) 0.4699(3) 0.0433(6) Uani d . 1 1 . .
    H H11A 0.4958 0.1617 0.4197 0.052 Uiso calc R 1 1 . .
    H H11B 0.3834 0.2735 0.4335 0.052 Uiso calc R 1 1 . .
    C C10 0.5040(3) 0.2175(3) 0.6024(3) 0.0458(7) Uani d . 1 1 . .
    C C2 0.9219(3) 0.6765(3) 0.4875(3) 0.0483(7) Uani d . 1 1 . .
    O O1 0.4794(3) 0.1587(3) 0.6926(2) 0.0607(6) Uani d . 1 1 . .
    C C9 0.6086(4) 0.3338(5) 0.6206(3) 0.0700(11) Uani d . 1 1 . .
    H H9 0.5568 0.4116 0.6465 0.084 Uiso calc R 1 1 . .
    C C8 0.7298(5) 0.3218(5) 0.7187(4) 0.0829(14) Uani d . 1 1 . .
    H H8A 0.7849 0.2438 0.7006 0.099 Uiso calc R 1 1 . .
    H H8B 0.6999 0.3028 0.7974 0.099 Uiso calc R 1 1 . .
loop_
    _atom_site_aniso_label
    _atom_site_aniso_U_11
    _atom_site_aniso_U_22
    _atom_site_aniso_U_33
    _atom_site_aniso_U_12
    _atom_site_aniso_U_13
    _atom_site_aniso_U_23
    Cl1 0.0554(5) 0.0483(5) 0.0536(5) -0.0019(3) 0.0140(3) -0.0035(3)
    O2 0.0478(11) 0.0536(12) 0.0315(9) -0.0070(9) 0.0054(8) 0.0040(8)
    F1 0.0627(12) 0.0574(12) 0.0896(15) -0.0171(10) 0.0197(11) -0.0058(11)
    C5 0.0363(13) 0.0358(13) 0.0388(14) 0.0062(10) 0.0070(11) -0.0012(10)
    C1 0.0396(14) 0.0454(16) 0.0528(16) 0.0045(12) 0.0052(12) -0.0122(13)
    C6 0.0376(13) 0.0417(14) 0.0398(14) 0.0112(11) 0.0062(11) -0.0056(11)
    C4 0.0409(14) 0.0452(15) 0.0380(14) 0.0029(11) 0.0073(11) -0.0007(11)
    C3 0.0486(16) 0.0464(16) 0.0505(16) 0.0062(13) 0.0159(13) 0.0041(13)
    C7 0.0517(17) 0.0602(19) 0.0357(14) 0.0038(14) 0.0007(12) -0.0048(13)
    C11 0.0477(15) 0.0429(14) 0.0399(14) 0.0034(12) 0.0100(12) 0.0038(11)
    C10 0.0455(15) 0.0534(17) 0.0388(14) 0.0048(13) 0.0091(12) 0.0093(12)
    C2 0.0417(15) 0.0381(14) 0.067(2) -0.0003(11) 0.0159(14) -0.0067(13)
    O1 0.0602(13) 0.0790(16) 0.0427(12) -0.0096(12) 0.0101(10) 0.0160(11)
    C9 0.078(2) 0.092(3) 0.0366(16) -0.028(2) 0.0032(15) 0.0125(17)
    C8 0.088(3) 0.108(3) 0.0448(19) -0.035(3) -0.0046(18) 0.022(2)
_geom_special_details
;
All e.s.d.'s (except the e.s.d. in the dihedral angle between two l.s. planes)
are estimated using the full covariance matrix. The cell e.s.d.'s are taken
into account individually in the estimation of e.s.d.'s in distances, angles
and torsion angles; correlations between e.s.d.'s in cell parameters are only
used when they are defined by crystal symmetry. An approximate (isotropic)
treatment of cell e.s.d.'s is used for estimating e.s.d.'s involving l.s.
planes.
;
loop_
    _geom_bond_atom_site_label_1
    _geom_bond_atom_site_label_2
    _geom_bond_site_symmetry_2
    _geom_bond_distance
    _geom_bond_publ_flag
    Cl1 C11 . 1.761(3) ?
    O2 C5 . 1.374(3) ?
    O2 C9 . 1.416(4) ?
    F1 C2 . 1.354(3) ?
    C5 C6 . 1.383(4) ?
    C5 C4 . 1.389(4) ?
    C1 C2 . 1.364(5) ?
    C1 C6 . 1.391(4) ?
    C1 H1 . 0.9300 ?
    C6 C7 . 1.501(4) ?
    C4 C3 . 1.370(4) ?
    C4 H4 . 0.9300 ?
    C3 C2 . 1.370(5) ?
    C3 H3 . 0.9300 ?
    C7 C8 . 1.492(5) ?
    C7 H7A . 0.9700 ?
    C7 H7B . 0.9700 ?
    C11 C10 . 1.497(4) ?
    C11 H11A . 0.9700 ?
    C11 H11B . 0.9700 ?
    C10 O1 . 1.194(4) ?
    C10 C9 . 1.506(5) ?
    C9 C8 . 1.420(5) ?
    C9 H9 . 0.9800 ?
    C8 H8A . 0.9700 ?
    C8 H8B . 0.9700 ?
loop_
    _geom_angle_atom_site_label_1
    _geom_angle_atom_site_label_2
    _geom_angle_atom_site_label_3
    _geom_angle_site_symmetry_1
    _geom_angle_site_symmetry_3
    _geom_angle
    _geom_angle_publ_flag
    C5 O2 C9 . . 115.5(2) ?
    O2 C5 C6 . . 122.7(2) ?
    O2 C5 C4 . . 115.9(2) ?
    C6 C5 C4 . . 121.3(3) ?
    C2 C1 C6 . . 120.1(3) ?
    C2 C1 H1 . . 120.0 ?
    C6 C1 H1 . . 120.0 ?
    C5 C6 C1 . . 117.7(3) ?
    C5 C6 C7 . . 120.9(3) ?
    C1 C6 C7 . . 121.4(3) ?
    C3 C4 C5 . . 120.1(3) ?
    C3 C4 H4 . . 119.9 ?
    C5 C4 H4 . . 119.9 ?
    C2 C3 C4 . . 118.3(3) ?
    C2 C3 H3 . . 120.8 ?
    C4 C3 H3 . . 120.8 ?
    C8 C7 C6 . . 111.3(2) ?
    C8 C7 H7A . . 109.4 ?
    C6 C7 H7A . . 109.4 ?
    C8 C7 H7B . . 109.4 ?
    C6 C7 H7B . . 109.4 ?
    H7A C7 H7B . . 108.0 ?
    C10 C11 Cl1 . . 112.2(2) ?
    C10 C11 H11A . . 109.2 ?
    Cl1 C11 H11A . . 109.2 ?
    C10 C11 H11B . . 109.2 ?
    Cl1 C11 H11B . . 109.2 ?
    H11A C11 H11B . . 107.9 ?
    O1 C10 C11 . . 123.6(3) ?
    O1 C10 C9 . . 119.5(3) ?
    C11 C10 C9 . . 116.7(2) ?
    F1 C2 C1 . . 119.0(3) ?
    F1 C2 C3 . . 118.6(3) ?
    C1 C2 C3 . . 122.4(3) ?
    O2 C9 C8 . . 115.8(3) ?
    O2 C9 C10 . . 108.5(3) ?
    C8 C9 C10 . . 118.1(3) ?
    O2 C9 H9 . . 104.2 ?
    C8 C9 H9 . . 104.2 ?
    C10 C9 H9 . . 104.2 ?
    C9 C8 C7 . . 114.2(3) ?
    C9 C8 H8A . . 108.7 ?
    C7 C8 H8A . . 108.7 ?
    C9 C8 H8B . . 108.7 ?
    C7 C8 H8B . . 108.7 ?
    H8A C8 H8B . . 107.6 ?
loop_
    _geom_hbond_atom_site_label_D
    _geom_hbond_atom_site_label_H
    _geom_hbond_atom_site_label_A
    _geom_hbond_site_symmetry_A
    _geom_hbond_distance_DH
    _geom_hbond_distance_HA
    _geom_hbond_distance_DA
    _geom_hbond_angle_DHA
    C11 H11B Cg 3_666 0.97 2.76 3.457(3) 129
data_New_Global_Publ_Block
_journal_date_recd_electronic     2014-07-09
_journal_date_accepted     2014-09-02
_journal_name_full     'Acta Crystallographica, Section E'
_journal_year     2014
_journal_volume     70
_journal_issue     10
_journal_page_first     o1087
_journal_page_last     o1087
_journal_paper_category     HO
_journal_paper_doi     10.1107/S1600536814019746
_journal_coeditor_code     LH5719
_publ_contact_author_name     'Qiu-Xia, Mao'
_publ_contact_author_address
;
Changzhou Siyao Pharmacy Limited Company,
Changzhou 213004, People's Republic of China
;
_publ_contact_author_email     'maoqiuxia1989919@163.com'
_publ_contact_author_fax     '86-0519-88825678'
_publ_contact_author_phone     '86-0519-88816281'
_publ_section_title
;
Crystal structure of
2-chloro-1-(6-fluoro-3,4-dihydro-2<i>H</i>-chromen-2-yl)ethanone
;
loop_
    _publ_author_name
    _publ_author_footnote
    _publ_author_address
    'Zheng Shen' .
;
Changzhou Siyao Pharmacy Limited Company,
Changzhou 213004, People's Republic of China
;
    'Qiu-Xia Mao' .
;
Changzhou Siyao Pharmacy Limited Company,
Changzhou 213004, People's Republic of China
;
    'Ji-Long Ge' .
;
Changzhou Siyao Pharmacy Limited Company,
Changzhou 213004, People's Republic of China
;
    'Yong-Rui Tu' .
;
Changzhou Siyao Pharmacy Limited Company,
Changzhou 213004, People's Republic of China
;
    'Yan Wang' .
;
Changzhou Siyao Pharmacy Limited Company,
Changzhou 213004, People's Republic of China
;
_publ_section_synopsis     .
