# Supplementary material for: Crystal structure of 2-chloro-1-(6-fluoro-3,4-di­hydro-2H-chromen-2-yl)ethanone
Source: Acta Crystallogr Sect E Struct Rep Online. 2014 Sep 6;70(Pt 10):o1087. doi: 10.1107/S1600536814019746 (PMC4257220; doi:10.1107/S1600536814019746)
Supplement: Supplementary file 2 [file e-70-o1087-Isup2.hkl]

# 
# h,k,l, Fc-squared, Fo-squared, sigma(Fo-squared) and status flag 
# 
data_I
_shelx_title ' 1 in P2(1)/c' 
_shelx_refln_list_code          4 
_shelx_F_calc_maximum      157.35 
_exptl_crystal_F_000       472.00 
_reflns_d_resolution_high  0.8111 
 
loop_ 
 _symmetry_equiv_pos_as_xyz 
 'x, y, z' 
 '-x, y+1/2, -z+1/2' 
 '-x, -y, -z' 
 'x, -y-1/2, z-1/2' 
 
_cell_length_a     9.7040 
_cell_length_b     9.7203 
_cell_length_c    10.8042 
_cell_angle_alpha  90.000 
_cell_angle_beta  101.637 
_cell_angle_gamma  90.000 
 
_shelx_F_squared_multiplier     1.000 
 
loop_ 
 _refln_index_h 
 _refln_index_k 
 _refln_index_l 
 _refln_F_squared_calc 
 _refln_F_squared_meas 
 _refln_F_squared_sigma 
 _refln_observed_status 
   1   0   0     1246.89     1397.73     50.03 o 
   2   0   0      742.75      876.91     31.62 o 
   3   0   0      402.91      553.38     20.06 o 
   4   0   0     1609.20     1507.70     54.28 o 
   5   0   0      603.46      699.49     26.19 o 
   6   0   0      279.04      334.52      9.09 o 
   7   0   0      130.08      127.26      3.92 o 
   8   0   0       27.36       25.61      1.50 o 
   9   0   0      522.77      524.06     12.05 o 
  10   0   0       91.95       92.27      3.86 o 
  11   0   0      104.53       95.34      6.37 o 
   1   1   0       63.69       95.38      1.62 o 
   2   1   0     1211.18     1434.39     26.35 o 
   3   1   0      406.30      432.12      7.21 o 
   4   1   0       17.82       47.54      3.87 o 
   5   1   0      156.95      193.03      4.60 o 
   6   1   0      761.44      787.85     14.55 o 
   7   1   0       74.90       77.84      1.77 o 
   8   1   0       27.43       27.06      1.02 o 
   9   1   0      211.75      219.15      4.24 o 
  10   1   0       12.10       15.42      1.54 o 
  11   1   0       22.26       17.62      1.59 o 
   0   2   0        9.18       18.65      2.01 o 
   1   2   0       80.98       76.93      1.77 o 
   2   2   0    16558.76    15152.55    429.57 o 
   3   2   0       30.48       24.32      1.29 o 
   4   2   0       28.89       42.04      1.31 o 
   5   2   0      454.50      396.57      7.67 o 
   6   2   0        5.99        7.55      0.49 o 
   7   2   0      235.04      231.43      4.26 o 
   8   2   0      215.01      218.63      4.15 o 
   9   2   0       82.00       87.38      2.35 o 
  10   2   0        0.38        0.26      0.79 o 
  11   2   0       25.91       27.05      2.27 o 
   1   3   0     1534.85     1350.79     70.30 o 
   2   3   0       66.75       69.14      3.07 o 
   3   3   0      693.26      690.72     15.09 o 
   4   3   0     1584.20     1753.03     32.33 o 
   5   3   0      195.58      220.95      4.45 o 
   6   3   0      349.88      401.92      7.83 o 
   7   3   0      186.40      192.95      4.08 o 
   8   3   0       77.26       81.72      2.20 o 
   9   3   0       35.40       35.28      1.43 o 
  10   3   0        0.14        0.00      0.71 o 
  11   3   0       22.70       19.47      2.04 o 
   0   4   0        3.99        1.79      0.42 o 
   1   4   0      369.36      281.15     23.61 o 
   2   4   0      364.80      382.06      7.32 o 
   3   4   0       12.28       15.81      1.42 o 
   4   4   0     1298.75     1435.29     30.85 o 
   5   4   0       32.59       26.87      1.97 o 
   6   4   0       24.62       28.50      1.33 o 
   7   4   0      204.32      239.57      5.92 o 
   8   4   0        7.19        3.12      0.66 o 
   9   4   0        0.01        0.26      0.59 o 
  10   4   0        0.00        0.00      0.79 o 
  11   4   0        0.10        0.00      2.36 o 
   1   5   0      570.18      503.96     18.88 o 
   2   5   0     2503.24     2508.28     46.30 o 
   3   5   0      725.47      646.03     53.08 o 
   4   5   0      639.43      615.19     16.18 o 
   5   5   0      167.53      177.11      5.17 o 
   6   5   0      137.20      121.36      3.40 o 
   7   5   0       29.61       35.48      3.02 o 
   8   5   0       44.07       44.49      1.77 o 
   9   5   0       21.43       22.01      2.07 o 
  10   5   0        7.02        6.85      1.07 o 
   0   6   0      262.53      270.20     10.62 o 
   1   6   0       78.26       64.08      2.57 o 
   2   6   0       32.14       34.91      1.67 o 
   3   6   0      403.01      476.84     12.67 o 
   4   6   0       19.66       19.59      2.12 o 
   5   6   0       49.13       56.32      1.97 o 
   6   6   0       56.60       72.41      4.83 o 
   7   6   0       22.37       23.34      1.46 o 
   8   6   0        9.06       11.84      0.96 o 
   9   6   0       11.67       13.39      1.35 o 
  10   6   0       25.64       22.03      2.20 o 
   1   7   0      140.55       48.35     62.64 o 
   2   7   0       91.26       89.84     14.42 o 
   3   7   0       47.95       49.76      1.90 o 
   4   7   0       23.22       41.33      1.67 o 
   5   7   0       17.13        5.35      0.83 o 
   6   7   0       16.58       15.17      1.20 o 
   7   7   0       38.69       48.42      2.74 o 
   8   7   0        0.74        0.00      0.62 o 
   9   7   0        0.32        0.04      0.83 o 
   0   8   0      173.39      158.34      6.84 o 
   1   8   0       88.69       93.80      3.34 o 
   2   8   0       75.93       76.41      2.57 o 
   3   8   0      103.07       78.64      2.57 o 
   4   8   0       66.56       93.93      3.00 o 
   5   8   0      180.90      188.89      5.37 o 
   6   8   0        6.53       11.49      1.21 o 
   7   8   0      111.47      136.39      4.11 o 
   8   8   0       40.63       45.52      1.88 o 
   1   9   0        7.31        5.59      1.00 o 
   2   9   0      113.17      127.24      3.74 o 
   3   9   0       14.89       23.22      1.54 o 
   4   9   0       34.92       30.80      1.70 o 
   5   9   0       20.45       11.63      1.26 o 
   6   9   0        2.49        0.00      0.70 o 
   7   9   0        3.57        4.29      0.86 o 
   0  10   0       79.78       72.68      4.25 o 
   1  10   0        8.27       10.39      1.33 o 
   2  10   0      102.83       98.41      3.67 o 
   3  10   0       27.56       26.94      1.63 o 
   4  10   0        3.50        0.00      0.84 o 
   5  10   0       49.89       33.61      1.94 o 
   6  10   0       13.78       11.03      1.10 o 
   1  11   0       22.14       29.21      1.91 o 
   2  11   0       51.06       55.13      3.89 o 
   3  11   0       30.21       42.79      2.42 o 
   4  11   0       54.20       75.98      4.22 o 
 -11   1   1      120.64      121.36      3.35 o 
 -10   1   1       59.27       63.79      1.83 o 
  -9   1   1       41.54       47.83      1.41 o 
  -8   1   1      292.72      314.66      6.41 o 
  -7   1   1      555.10      566.04     10.92 o 
  -6   1   1      658.76      762.72     16.68 o 
  -5   1   1      854.85      985.43     21.27 o 
  -4   1   1       11.13        8.80      1.65 o 
  -3   1   1     2182.50     2274.71     48.20 o 
  -2   1   1     1275.35     1377.84     25.37 o 
  -1   1   1      373.58      344.85     38.54 o 
   0   1   1     1611.47     1549.68     20.26 o 
   1   1   1     2597.86     2758.97     41.33 o 
   2   1   1      111.64       86.79      2.86 o 
   3   1   1       15.76       19.87      1.44 o 
   4   1   1     1964.82     2027.41     36.90 o 
   5   1   1      613.81      552.08     11.98 o 
   6   1   1       59.93       64.07      1.56 o 
   7   1   1      112.69      115.12      2.38 o 
   8   1   1       70.31       72.93      1.78 o 
   9   1   1       90.78       93.08      2.47 o 
  10   1   1      240.30      229.05     10.74 o 
  11   1   1       96.84       85.38      3.23 o 
 -11   2   1       87.99       85.08      3.87 o 
 -10   2   1        4.89        3.96      0.72 o 
  -9   2   1       16.23       14.78      1.00 o 
  -8   2   1        1.56        2.55      0.48 o 
  -7   2   1      229.36      215.91      4.48 o 
  -6   2   1      206.57      164.96      3.51 o 
  -5   2   1       19.31       20.42      0.74 o 
  -4   2   1       65.20      101.52      3.18 o 
  -3   2   1        0.41        1.80      0.59 o 
  -2   2   1    24757.97    22292.37    801.46 o 
  -1   2   1     2462.61     2331.98     93.61 o 
   0   2   1     1028.48      954.72     14.41 o 
   1   2   1     1154.92     1108.70     16.70 o 
   2   2   1     1484.15     1044.91    254.99 o 
   3   2   1      446.07      517.14      8.56 o 
   4   2   1      289.78      349.56      6.02 o 
   5   2   1      395.97      451.38     12.52 o 
   6   2   1       63.86       61.28      1.40 o 
   7   2   1      124.38      112.75      2.38 o 
   8   2   1      116.04      113.70      2.47 o 
   9   2   1       14.22       12.21      1.12 o 
  10   2   1        8.58       11.73      1.53 o 
  11   2   1       31.07       37.82      2.83 o 
 -11   3   1       13.12       13.42      1.38 o 
 -10   3   1       17.35       16.89      1.14 o 
  -9   3   1       33.50       37.10      2.57 o 
  -8   3   1       30.19       30.18      1.54 o 
  -7   3   1       20.93       15.72      1.09 o 
  -6   3   1       51.18       52.05      1.43 o 
  -5   3   1     1085.60     1121.26     18.66 o 
  -4   3   1     4485.61     5177.39    109.63 o 
  -3   3   1      877.43      997.07     21.43 o 
  -2   3   1      487.53      391.02    118.58 o 
  -1   3   1        2.58        1.65      0.24 o 
   0   3   1       24.60       17.14      0.47 o 
   1   3   1      484.24      475.31      8.83 o 
   2   3   1     2601.19     2604.64     67.25 o 
   3   3   1      789.34      835.05     17.76 o 
   4   3   1      434.17      398.51     23.40 o 
   5   3   1       79.87       69.14      1.51 o 
   6   3   1      183.77      168.93      3.22 o 
   7   3   1      388.40      414.70      7.29 o 
   8   3   1      126.76      130.54      3.13 o 
   9   3   1        6.42        6.17      0.92 o 
  10   3   1        3.79        7.35      1.35 o 
  11   3   1        3.79        2.33      1.53 o 
 -11   4   1       38.51       43.22      2.46 o 
 -10   4   1        0.03        0.25      1.19 o 
  -9   4   1      118.25      116.14      3.54 o 
  -8   4   1       29.41       26.42      1.72 o 
  -7   4   1       90.85       78.35      2.57 o 
  -6   4   1       16.02       10.29      1.02 o 
  -5   4   1       60.76       66.63      2.07 o 
  -4   4   1     3517.30     3546.90     75.31 o 
  -3   4   1      991.67      988.77     21.43 o 
  -2   4   1      101.57      118.95      4.56 o 
  -1   4   1      533.82      472.46     18.13 o 
   0   4   1      411.77      402.35     14.87 o 
   1   4   1     1616.82     1719.98     31.76 o 
   2   4   1       32.80       24.14      0.79 o 
   3   4   1      101.44       99.36      2.54 o 
   4   4   1      656.00      629.56     11.62 o 
   5   4   1       94.38       85.49      2.58 o 
   6   4   1      549.57      546.47      9.43 o 
   7   4   1      128.33      125.09      2.97 o 
   8   4   1       43.78       43.43      1.53 o 
   9   4   1       44.38       42.80      1.91 o 
  10   4   1       23.38       30.68      2.36 o 
 -10   5   1        0.64        1.53      0.96 o 
  -9   5   1       48.88       42.36      2.01 o 
  -8   5   1       62.07       79.43      2.70 o 
  -7   5   1        0.28        1.34      0.71 o 
  -6   5   1       53.42       46.74      1.85 o 
  -5   5   1      110.08      129.79      3.51 o 
  -4   5   1       68.51       80.88      2.45 o 
  -3   5   1       63.67       60.94      2.46 o 
  -2   5   1     1462.00     1597.60     33.78 o 
  -1   5   1       14.11       11.86      0.78 o 
   0   5   1       83.76       71.50     10.18 o 
   1   5   1      174.59      166.92      4.07 o 
   2   5   1     1772.11     1842.29     39.44 o 
   3   5   1       69.25       73.17      1.53 o 
   4   5   1       25.48       29.98      1.39 o 
   5   5   1      314.49      282.82      9.65 o 
   6   5   1       47.21       54.59      1.64 o 
   7   5   1       47.14       46.77      1.74 o 
   8   5   1        3.84        4.27      0.83 o 
   9   5   1       20.77       15.24      1.37 o 
  10   5   1        5.38        7.64      1.61 o 
 -10   6   1        0.07        0.01      0.96 o 
  -9   6   1      135.51      145.46      4.31 o 
  -8   6   1       13.59       10.67      1.14 o 
  -7   6   1       23.72       48.58      2.03 o 
  -6   6   1      653.65      711.45     15.99 o 
  -5   6   1        0.29        2.01      0.64 o 
  -4   6   1      173.14      191.11      7.67 o 
  -2   6   1      138.76      127.77      4.60 o 
  -1   6   1      320.31      308.29      7.24 o 
   0   6   1      152.33      157.93      5.16 o 
   1   6   1      223.35      232.42      5.61 o 
   2   6   1       42.29       44.88      1.65 o 
   3   6   1      317.03      307.49      7.22 o 
   4   6   1       35.52       27.56      1.30 o 
   5   6   1      111.49      129.04      3.08 o 
   6   6   1      112.25      117.27      2.89 o 
   7   6   1       19.85       20.07      1.36 o 
   8   6   1       38.89       36.88      1.83 o 
   9   6   1      104.27       96.44      3.27 o 
  -9   7   1       10.01       11.53      1.79 o 
  -8   7   1       10.39        4.97      1.02 o 
  -7   7   1       47.27       55.15      2.19 o 
  -6   7   1      143.70       86.50      3.31 o 
  -5   7   1       95.99       73.66      2.47 o 
  -4   7   1        5.56        8.04      1.00 o 
  -3   7   1      232.93      182.01     15.23 o 
  -2   7   1        2.60        2.91      0.97 o 
  -1   7   1        4.55        4.32      0.63 o 
   0   7   1     2490.50       59.55   1353.01 o 
   1   7   1        3.61        2.74      0.85 o 
   2   7   1      181.25      169.75      4.42 o 
   3   7   1      326.15      326.31      7.74 o 
   4   7   1      108.24       93.58      4.03 o 
   5   7   1        0.83        0.81      0.62 o 
   6   7   1       22.69       30.27      1.32 o 
   7   7   1       74.93       70.27      2.15 o 
   8   7   1       15.74       12.80      1.30 o 
   9   7   1       33.66       46.60      2.22 o 
  -8   8   1        3.93        9.02      1.20 o 
  -7   8   1        2.93        1.18      0.82 o 
  -6   8   1        5.35        5.59      0.93 o 
  -5   8   1        9.15       19.31      1.38 o 
  -4   8   1       33.56       23.83      1.46 o 
  -3   8   1        3.86        2.27      0.69 o 
  -2   8   1      120.86      103.80      3.20 o 
  -1   8   1       12.02       14.16      1.17 o 
   0   8   1       39.10       39.71      1.49 o 
   1   8   1        0.13        0.49      0.64 o 
   2   8   1        9.91       12.76      1.08 o 
   3   8   1        6.19        1.08      0.64 o 
   4   8   1       19.99       15.28      0.97 o 
   5   8   1       14.40        7.74      0.86 o 
   6   8   1        1.14        4.98      0.73 o 
   7   8   1        0.91        3.19      0.85 o 
   8   8   1        0.27        0.34      1.20 o 
  -7   9   1       25.50       12.22      1.31 o 
  -6   9   1        3.34        9.43      1.14 o 
  -5   9   1       64.92       65.62      2.46 o 
  -4   9   1       69.56       93.04      3.04 o 
  -3   9   1       45.48       54.60      2.28 o 
  -2   9   1      300.38      292.12      8.43 o 
  -1   9   1      113.76      136.24      4.51 o 
   0   9   1      101.34      103.83      3.67 o 
   1   9   1       53.86       43.23      2.16 o 
   2   9   1      232.59      271.31      5.87 o 
   3   9   1       20.20       26.12      1.33 o 
   4   9   1        2.75        6.58      0.79 o 
   5   9   1       43.43       67.09      2.16 o 
   6   9   1        0.01        0.05      0.68 o 
   7   9   1        5.90       10.91      1.51 o 
  -6  10   1        9.44       23.51      1.93 o 
  -5  10   1        0.35        0.35      0.85 o 
  -4  10   1        0.95        0.00      0.79 o 
  -3  10   1        0.82        6.92      1.42 o 
  -2  10   1        0.95        4.82      1.08 o 
  -1  10   1       44.39       51.63      2.42 o 
   0  10   1       22.02       17.32      1.58 o 
   1  10   1       30.02       25.37      1.67 o 
   2  10   1        1.41        2.20      0.74 o 
   3  10   1        5.24        2.62      1.12 o 
   4  10   1        0.21        0.20      0.60 o 
   5  10   1        4.29        5.91      0.89 o 
   6  10   1       15.42        9.89      1.05 o 
  -4  11   1       13.86       20.57      1.84 o 
  -3  11   1       29.09       30.93      2.08 o 
  -2  11   1        2.15        2.01      1.00 o 
  -1  11   1        0.42        1.77      1.00 o 
   0  11   1       13.69       11.12      1.41 o 
   1  11   1       38.26       43.91      2.34 o 
   2  11   1        1.03        2.48      1.00 o 
   3  11   1        1.25        0.00      0.86 o 
   4  11   1       11.84       16.08      1.29 o 
 -11   0   2        0.19        0.94      1.00 o 
 -10   0   2       44.63       51.02      2.07 o 
  -9   0   2      123.05      126.99      4.57 o 
  -8   0   2       77.08       72.60      2.89 o 
  -7   0   2      156.29      134.96      4.40 o 
  -6   0   2       90.34      118.85      3.83 o 
  -5   0   2      113.69       98.81      3.16 o 
  -4   0   2      277.89      282.11      7.82 o 
  -3   0   2     5206.00     5181.25    198.70 o 
  -2   0   2      668.17      569.17     10.79 o 
  -1   0   2     1312.44     1250.58     26.42 o 
   0   0   2    13441.17    12299.56    315.26 o 
   1   0   2     1247.68     1465.93     54.28 o 
   2   0   2      209.24      264.42      5.58 o 
   3   0   2    10935.96    10580.42    271.54 o 
   4   0   2      144.65      179.87      5.00 o 
   5   0   2      149.53      184.57      5.16 o 
   6   0   2        6.78        9.26      0.74 o 
   7   0   2      232.98      242.25      6.84 o 
   8   0   2        2.25        0.24      0.94 o 
   9   0   2      187.98      201.06      8.73 o 
  10   0   2       17.55       27.03      2.09 o 
  11   0   2       26.83       23.83      3.54 o 
 -11   1   2       15.04       15.02      1.02 o 
 -10   1   2        2.11        1.66      0.58 o 
  -9   1   2      137.24      125.45      2.77 o 
  -8   1   2       74.25       83.79      2.62 o 
  -7   1   2        0.23        2.22      0.58 o 
  -6   1   2     1189.33     1347.68     28.98 o 
  -5   1   2       31.98       43.72      1.44 o 
  -4   1   2       59.75       46.51      1.40 o 
  -3   1   2      326.57      315.66      7.71 o 
  -2   1   2       53.21       42.08      1.29 o 
  -1   1   2     4569.50     4324.62     71.00 o 
   0   1   2     2692.40     2725.98     40.58 o 
   1   1   2       46.43       33.76      2.01 o 
   2   1   2      661.38      568.39     27.93 o 
   3   1   2     1412.06     1282.25     24.67 o 
   4   1   2      475.00      518.34      9.63 o 
   5   1   2      170.84      170.97      3.41 o 
   6   1   2        7.44        4.72      0.96 o 
   7   1   2       54.35       58.43      1.53 o 
   8   1   2      168.06      165.73      4.41 o 
   9   1   2      426.69      403.18     11.49 o 
  10   1   2        0.03        0.00      0.91 o 
  11   1   2       21.09       29.27      2.31 o 
 -11   2   2        3.39        5.17      0.84 o 
 -10   2   2       21.15       25.72      1.60 o 
  -9   2   2        1.40        0.65      0.65 o 
  -8   2   2        9.00        8.07      1.09 o 
  -7   2   2       26.01       22.67      1.08 o 
  -6   2   2        0.34        1.23      0.46 o 
  -5   2   2      634.38      660.24     12.46 o 
  -4   2   2      304.14      390.93      6.70 o 
  -3   2   2      213.00      208.57     13.06 o 
  -2   2   2     9150.68     9105.21    196.00 o 
  -1   2   2     2275.27     2230.36     31.63 o 
   0   2   2       15.68        6.43      0.40 o 
   1   2   2     1066.29     1128.63     18.65 o 
   2   2   2     2472.38     2293.74     56.90 o 
   3   2   2       95.66       99.41      5.11 o 
   4   2   2      120.97      115.87      2.37 o 
   5   2   2     2171.72     1839.60    205.59 o 
   6   2   2      121.82      115.37      3.78 o 
   7   2   2      488.26      476.14      8.29 o 
   8   2   2        0.03        0.62      0.54 o 
   9   2   2      169.63      176.38      6.05 o 
  10   2   2        0.79        0.69      0.91 o 
  11   2   2        0.95        1.85      1.13 o 
 -11   3   2       24.71       28.37      1.50 o 
 -10   3   2       81.45       86.73      2.99 o 
  -9   3   2      129.93      117.91      3.48 o 
  -8   3   2       52.50       36.61      1.68 o 
  -7   3   2      316.77      344.19      8.08 o 
  -6   3   2       66.72       51.10      1.44 o 
  -5   3   2      268.53      328.23      6.47 o 
  -4   3   2      979.67     1089.28     20.28 o 
  -3   3   2        8.44        9.50      0.78 o 
  -2   3   2      504.05      491.23     11.99 o 
  -1   3   2      929.22     1018.30     16.96 o 
   0   3   2      680.62      750.66     12.52 o 
   1   3   2      362.77      476.03     10.15 o 
   2   3   2       13.55       14.79      0.79 o 
   3   3   2      717.91      732.93     12.31 o 
   4   3   2      201.92      208.08      4.89 o 
   5   3   2      350.14      332.51      6.37 o 
   6   3   2      251.34      238.86      4.77 o 
   7   3   2      374.24      383.72      7.74 o 
   8   3   2      122.14      110.54      3.27 o 
   9   3   2       49.19       61.73      3.12 o 
  10   3   2       16.13        7.39      1.41 o 
 -11   4   2        3.96        3.78      0.88 o 
 -10   4   2       13.61        7.32      1.10 o 
  -9   4   2        8.54        4.12      0.88 o 
  -8   4   2        0.76        0.00      0.65 o 
  -7   4   2        6.19       14.98      1.12 o 
  -6   4   2       11.57       22.72      1.28 o 
  -5   4   2       67.55       83.58      2.43 o 
  -4   4   2     3079.46     3258.00     69.26 o 
  -3   4   2       17.52       14.06      5.03 o 
  -2   4   2        1.02        1.86      0.40 o 
  -1   4   2       13.53        7.36      0.41 o 
   0   4   2      166.62      203.31      3.97 o 
   1   4   2      178.99      198.37      3.55 o 
   2   4   2      500.19      451.97      7.70 o 
   3   4   2       23.06       18.92      0.63 o 
   4   4   2      117.21      106.26      2.87 o 
   5   4   2      265.15      262.37      7.09 o 
   6   4   2       14.33       16.81      0.83 o 
   7   4   2      585.77      566.29     13.00 o 
   8   4   2       19.00       13.04      1.21 o 
   9   4   2        0.58        2.34      0.96 o 
  10   4   2        0.03        0.00      0.91 o 
 -10   5   2        1.08        0.00      1.48 o 
  -9   5   2       70.91       93.74      3.12 o 
  -8   5   2       45.47       26.40      1.61 o 
  -7   5   2      332.19      344.95      8.29 o 
  -6   5   2        0.91        1.99      0.67 o 
  -5   5   2      387.88      362.06      8.46 o 
  -4   5   2       52.47       46.82      8.88 o 
  -3   5   2      188.50      222.57     11.09 o 
  -2   5   2     1071.06     1104.79     34.84 o 
  -1   5   2      264.76      258.11      9.30 o 
   0   5   2      292.91      248.91     15.51 o 
   1   5   2     1316.63     1265.62     21.08 o 
   2   5   2      146.82      169.34      3.17 o 
   3   5   2       78.76       77.28      1.69 o 
   4   5   2       95.97      106.06      2.18 o 
   5   5   2      192.95      202.50      3.83 o 
   6   5   2      294.00      281.80      5.88 o 
   7   5   2       13.39       13.60      1.59 o 
   8   5   2       31.17       37.72      1.73 o 
   9   5   2        0.59        1.34      1.00 o 
  10   5   2       15.98       26.84      3.66 o 
 -10   6   2       25.98       23.46      2.26 o 
  -9   6   2        3.51        5.08      0.98 o 
  -8   6   2        3.15        6.41      1.46 o 
  -7   6   2       16.08        8.98      1.07 o 
  -6   6   2      408.95      388.10      9.21 o 
  -5   6   2      231.09      173.90      4.56 o 
  -4   6   2       10.58        5.36      1.41 o 
  -3   6   2      268.14       59.89     82.56 o 
  -2   6   2        9.56        3.25      1.88 o 
  -1   6   2      187.84      203.65      8.26 o 
   0   6   2      132.63      130.53      2.91 o 
   1   6   2        4.17        2.46      0.50 o 
   2   6   2       14.89       14.74      0.67 o 
   3   6   2       66.49       69.67      1.63 o 
   4   6   2      436.07      462.90      9.11 o 
   5   6   2       24.57       22.54      1.11 o 
   6   6   2        2.26        1.59      0.58 o 
   7   6   2       69.49       65.48      2.38 o 
   8   6   2        2.04        1.00      0.76 o 
   9   6   2        0.04        0.37      1.13 o 
  -9   7   2       21.49       13.57      1.42 o 
  -8   7   2        3.63        1.55      0.92 o 
  -7   7   2       82.60       54.20      2.41 o 
  -6   7   2      121.62      129.26      3.74 o 
  -5   7   2        5.71        8.63      0.99 o 
  -4   7   2       32.91       22.10      1.30 o 
  -3   7   2       21.96       29.53      1.90 o 
  -2   7   2       34.82       27.51      2.60 o 
  -1   7   2      208.30      210.26      8.50 o 
   0   7   2       23.90       30.87      1.94 o 
   1   7   2      304.77      298.57      6.09 o 
   2   7   2        7.51        3.80      0.62 o 
   3   7   2       76.90       67.60      1.91 o 
   4   7   2       61.55       59.60      1.80 o 
   5   7   2       16.90        9.43      0.84 o 
   6   7   2       51.92       59.55      1.86 o 
   7   7   2        0.00        0.00      0.69 o 
   8   7   2       41.63       36.62      1.97 o 
  -8   8   2      170.53      188.22      5.35 o 
  -7   8   2       43.48       36.92      1.87 o 
  -6   8   2       11.42       32.12      1.69 o 
  -5   8   2      107.05      140.20      5.18 o 
  -4   8   2        8.07        7.02      0.99 o 
  -3   8   2      223.09      228.99      5.86 o 
  -2   8   2       27.52       23.50      1.50 o 
  -1   8   2      128.40      123.58      3.99 o 
   0   8   2       68.20       73.94      2.69 o 
   1   8   2        5.37        5.83      0.65 o 
   2   8   2      157.37      152.26      3.56 o 
   3   8   2        4.66        3.37      0.68 o 
   4   8   2       33.09       24.62      1.24 o 
   5   8   2      215.72      192.71      4.38 o 
   6   8   2       42.31       43.87      1.65 o 
   7   8   2       82.65       81.60      2.97 o 
   8   8   2        9.12       17.02      1.60 o 
  -7   9   2        5.04        2.06      0.90 o 
  -6   9   2        9.69        8.56      1.15 o 
  -5   9   2       18.29       30.35      1.67 o 
  -4   9   2       47.02       32.11      1.79 o 
  -3   9   2        0.70        0.71      0.83 o 
  -2   9   2      118.25      119.43      7.32 o 
  -1   9   2       48.98       50.93      2.42 o 
   0   9   2       23.37       27.63      1.75 o 
   1   9   2      172.83      188.17      4.29 o 
   2   9   2        3.38        4.38      1.12 o 
   3   9   2        0.55        0.00      0.54 o 
   4   9   2        1.44        4.29      0.73 o 
   5   9   2       28.45       26.19      1.34 o 
   6   9   2        0.01        0.00      0.78 o 
   7   9   2       24.20       25.68      1.84 o 
  -6  10   2        5.57        0.00      0.86 o 
  -5  10   2       53.07       57.36      2.46 o 
  -4  10   2       17.01        8.39      1.19 o 
  -3  10   2      103.15       98.27      3.66 o 
  -2  10   2       16.37       17.83      3.19 o 
  -1  10   2        0.03        0.71      1.18 o 
   0  10   2        6.12       10.26      1.30 o 
   1  10   2        4.14        4.61      1.30 o 
   2  10   2      160.15      195.64      4.56 o 
   3  10   2       46.62       66.34      2.15 o 
   4  10   2       30.37       27.52      1.45 o 
   5  10   2       47.18       53.33      3.03 o 
  -4  11   2      126.25      116.62      4.37 o 
  -3  11   2        2.18        0.35      1.00 o 
  -2  11   2       55.98       68.16      3.08 o 
  -1  11   2       36.05       34.47      2.17 o 
   0  11   2        0.84        0.59      1.00 o 
   1  11   2      128.13      120.68      6.61 o 
   2  11   2        0.02        0.31      1.10 o 
   3  11   2       85.32       88.78      3.26 o 
 -11   1   3       34.22       29.42      2.12 o 
 -10   1   3       71.15       68.08      2.48 o 
  -9   1   3        0.76        0.60      0.52 o 
  -8   1   3      741.57      730.51     14.22 o 
  -7   1   3      221.64      200.90      4.36 o 
  -6   1   3      893.18      995.44     18.90 o 
  -5   1   3      152.43      135.97      2.95 o 
  -4   1   3       68.86       83.43      1.66 o 
  -3   1   3     2331.27     2303.07     43.03 o 
  -2   1   3      337.54      229.90     51.16 o 
  -1   1   3     1326.92     1358.17     28.47 o 
   0   1   3     1309.30     1281.02     23.41 o 
   1   1   3     3396.01     3637.94     75.92 o 
   2   1   3     1905.21     1874.06    151.49 o 
   3   1   3      404.38      400.65      8.69 o 
   4   1   3      200.59      183.96      3.59 o 
   5   1   3        1.52        4.30      0.40 o 
   6   1   3       71.14       58.93      1.76 o 
   7   1   3      538.07      520.52     14.35 o 
   8   1   3       45.53       47.32      2.17 o 
   9   1   3        7.15        5.78      0.92 o 
  10   1   3       27.26       30.53      2.21 o 
 -11   2   3        6.11        6.04      1.05 o 
 -10   2   3        0.31        0.45      0.79 o 
  -9   2   3       30.12       37.83      1.36 o 
  -8   2   3       37.87       35.37      1.74 o 
  -7   2   3      167.16      194.08      4.93 o 
  -6   2   3        0.03        0.00      0.44 o 
  -5   2   3      498.82      496.96     11.10 o 
  -4   2   3      248.99      191.57     21.81 o 
  -3   2   3       54.32       63.74      1.40 o 
  -2   2   3     1194.87     1249.62     23.52 o 
  -1   2   3       58.11       80.71      1.42 o 
   0   2   3      389.07      330.01      5.58 o 
   1   2   3     5532.39     5415.72     99.29 o 
   2   2   3      190.41      198.27      3.48 o 
   3   2   3      289.18      286.92      6.45 o 
   4   2   3      121.69       96.98      2.22 o 
   5   2   3      113.08      122.81      2.55 o 
   6   2   3       24.27       25.10      1.10 o 
   7   2   3       63.85       64.04      2.65 o 
   8   2   3       60.46       60.42      2.20 o 
   9   2   3        1.99        1.39      0.91 o 
  10   2   3        2.66        6.95      1.41 o 
 -11   3   3        2.60        3.16      1.15 o 
 -10   3   3        4.63        6.78      1.02 o 
  -9   3   3        0.60        0.00      0.65 o 
  -8   3   3       16.76       25.62      1.45 o 
  -7   3   3       71.76       78.38      2.49 o 
  -6   3   3       82.84       94.14      2.77 o 
  -5   3   3      717.77      734.17     13.90 o 
  -4   3   3      658.40      736.91     13.92 o 
  -3   3   3        0.07        0.04      0.17 o 
  -2   3   3      111.48      127.53      2.45 o 
  -1   3   3      595.87      592.96     11.23 o 
   0   3   3      279.58      237.54     37.43 o 
   1   3   3      243.80      287.04      5.45 o 
   2   3   3       86.18       87.01      1.71 o 
   3   3   3       43.62       50.06      1.35 o 
   4   3   3      107.54      104.12      2.33 o 
   5   3   3      359.96      188.87     18.05 o 
   6   3   3      120.63      117.31      2.80 o 
   7   3   3      399.38      388.71      8.48 o 
   8   3   3        8.53        8.42      1.35 o 
   9   3   3       20.62       30.25      3.42 o 
  10   3   3        5.06        5.43      1.30 o 
 -11   4   3        6.75       10.18      1.28 o 
 -10   4   3        4.08        3.34      0.96 o 
  -9   4   3       25.95       34.90      1.78 o 
  -8   4   3       64.60       77.79      2.68 o 
  -7   4   3      148.31      132.14      3.73 o 
  -6   4   3      175.39      190.84      4.87 o 
  -5   4   3      111.39      121.52      4.14 o 
  -4   4   3     3696.35     3773.08     80.84 o 
  -3   4   3      281.40      282.20      5.56 o 
  -2   4   3     1084.85     1037.53     19.11 o 
  -1   4   3     1147.66     1193.50     22.43 o 
   0   4   3      145.73      110.25      6.53 o 
   1   4   3     1863.57     1803.74     29.86 o 
   2   4   3      144.32      148.51      3.13 o 
   3   4   3     1569.05     1528.88     28.62 o 
   4   4   3       53.44       44.52      1.23 o 
   5   4   3      936.34      895.70     16.85 o 
   6   4   3      154.52      140.50      3.86 o 
   7   4   3       31.13       35.81      1.63 o 
   8   4   3        1.02        0.36      0.91 o 
   9   4   3        1.84        0.78      1.08 o 
  10   4   3       75.09       61.50      3.46 o 
 -10   5   3        5.94        0.00      0.88 o 
  -9   5   3        2.29        1.13      0.86 o 
  -8   5   3       98.28       76.09      2.73 o 
  -7   5   3      120.28      157.72      6.03 o 
  -6   5   3       73.90       64.14      2.22 o 
  -5   5   3       53.62       40.53      8.58 o 
  -4   5   3       93.31       36.00     35.84 o 
  -3   5   3        2.68        1.69      0.79 o 
  -2   5   3       80.35       87.06      2.27 o 
  -1   5   3        2.76        4.11      0.48 o 
   0   5   3       55.64       52.15      1.24 o 
   1   5   3       27.79       50.92      2.01 o 
   2   5   3       60.06       88.55      1.92 o 
   3   5   3      251.08      242.78      4.42 o 
   4   5   3        0.02        1.68      0.43 o 
   5   5   3     1008.45     1035.39     17.49 o 
   6   5   3        6.94        5.95      0.85 o 
   7   5   3        8.79       13.24      2.16 o 
   8   5   3        0.00        0.43      0.96 o 
   9   5   3       17.62       22.02      2.14 o 
 -10   6   3        5.39        3.18      1.04 o 
  -9   6   3        7.10        2.62      0.98 o 
  -8   6   3        2.94        0.83      0.83 o 
  -7   6   3       20.79       16.20      1.33 o 
  -6   6   3     1342.40     1118.12     24.63 o 
  -5   6   3       23.79       32.73      1.58 o 
  -4   6   3       29.56       16.39      2.98 o 
  -3   6   3        8.48       10.04      1.24 o 
  -2   6   3      499.14      488.96     18.41 o 
  -1   6   3       44.46       41.98      1.26 o 
   0   6   3        7.60       10.83      0.73 o 
   1   6   3      172.99      185.91      3.55 o 
   2   6   3        0.64        1.55      0.56 o 
   3   6   3     1285.28     1332.52     22.35 o 
   4   6   3       23.03       28.60      1.02 o 
   5   6   3      491.06      483.89      9.57 o 
   6   6   3       11.17       14.35      1.14 o 
   7   6   3        3.53        2.48      1.14 o 
   8   6   3       84.85      102.06      5.07 o 
   9   6   3       40.52       59.54      3.45 o 
  -9   7   3       63.13       69.36      2.75 o 
  -8   7   3        2.40       17.56      1.46 o 
  -7   7   3        0.26        6.94      1.04 o 
  -6   7   3       32.23       39.29      2.81 o 
  -5   7   3       85.98      118.22      3.58 o 
  -4   7   3        7.70        9.52      1.19 o 
  -3   7   3      487.13      500.49     11.53 o 
  -2   7   3        1.81        1.86      0.74 o 
  -1   7   3      423.38      416.15      9.16 o 
   0   7   3      606.49      603.71     11.68 o 
   1   7   3       64.83       62.80      1.78 o 
   2   7   3       16.60       16.26      1.06 o 
   3   7   3      228.22      230.37      4.96 o 
   4   7   3      172.76      174.08      3.92 o 
   5   7   3       16.40       18.27      1.02 o 
   6   7   3        0.90        1.22      0.76 o 
   7   7   3       63.64       54.86      2.26 o 
   8   7   3        8.53       15.36      1.96 o 
  -8   8   3      116.86       96.34      3.36 o 
  -7   8   3        1.38        3.66      1.01 o 
  -6   8   3        2.81        4.50      0.90 o 
  -5   8   3       14.30       17.88      1.40 o 
  -4   8   3      109.83      124.51      3.74 o 
  -3   8   3       87.51       85.23      6.02 o 
  -2   8   3       28.37       25.70      2.71 o 
  -1   8   3       12.98       13.53      1.24 o 
   0   8   3      125.28      139.09      3.29 o 
   1   8   3      125.82      137.08      3.47 o 
   2   8   3       31.73       32.18      1.32 o 
   3   8   3       88.97       93.76      2.49 o 
   4   8   3        8.27        5.88      1.09 o 
   5   8   3       20.04       18.79      1.16 o 
   6   8   3        0.03        0.00      0.83 o 
   7   8   3        2.03        0.39      0.98 o 
  -7   9   3        0.99        0.00      1.21 o 
  -6   9   3       32.89       23.89      1.63 o 
  -5   9   3       36.56       26.60      1.62 o 
  -4   9   3       42.11       36.46      6.02 o 
  -3   9   3      109.19       94.10      3.49 o 
  -2   9   3      193.92      186.31      7.32 o 
  -1   9   3      654.81      652.12     17.42 o 
   0   9   3       24.33       22.74      1.58 o 
   1   9   3        1.50        1.22      0.65 o 
   2   9   3      143.76      128.11      3.21 o 
   3   9   3        9.45        5.46      0.78 o 
   4   9   3       11.97       12.05      0.99 o 
   5   9   3       14.82       12.23      1.30 o 
   6   9   3       11.56       11.80      1.30 o 
  -6  10   3        0.42        0.00      0.90 o 
  -5  10   3       15.49       20.74      1.75 o 
  -4  10   3        0.39        4.83      1.08 o 
  -3  10   3        0.06        1.48      0.91 o 
  -2  10   3        2.76        2.45      1.65 o 
  -1  10   3       42.76       40.24      2.17 o 
   0  10   3       78.97       79.08      4.96 o 
   1  10   3       15.21       12.66      1.70 o 
   2  10   3       46.61       59.38      2.72 o 
   3  10   3        5.82        5.06      0.85 o 
   4  10   3        0.72        2.64      0.76 o 
   5  10   3       10.37        7.88      1.24 o 
  -4  11   3        7.85        4.94      1.24 o 
  -3  11   3       43.49       53.39      2.65 o 
  -2  11   3        3.79        5.36      1.08 o 
  -1  11   3        0.78        1.42      1.00 o 
   0  11   3       13.58       16.47      1.67 o 
   1  11   3      118.49      109.50      4.00 o 
   2  11   3        0.09        0.71      0.94 o 
   3  11   3        1.93        0.87      0.99 o 
 -11   0   4       19.38       17.46      2.36 o 
 -10   0   4       13.37        5.43      1.65 o 
  -9   0   4      199.38      212.84      6.74 o 
  -8   0   4       51.24       47.38      2.25 o 
  -7   0   4       24.69       26.56      1.58 o 
  -6   0   4      389.21      383.91     10.75 o 
  -5   0   4      198.93      199.36      5.83 o 
  -4   0   4        4.10        7.40      0.54 o 
  -3   0   4     2868.20     2839.66    170.13 o 
  -2   0   4      233.78      313.98      8.58 o 
  -1   0   4     1142.33     1412.36     50.74 o 
   0   0   4     2744.93     2868.85    102.65 o 
   1   0   4     1322.46     1180.12     89.32 o 
   2   0   4     1444.30     1367.05     50.97 o 
   3   0   4     3589.64     3911.90    144.66 o 
   4   0   4      406.82      401.41     15.81 o 
   5   0   4        0.57        2.12      0.71 o 
   6   0   4      219.06      233.39      9.68 o 
   7   0   4      462.87      444.59     17.70 o 
   8   0   4        2.46        0.47      0.94 o 
   9   0   4        3.34        5.66      1.42 o 
  10   0   4        1.34        0.00      0.94 o 
 -11   1   4        0.76        2.21      1.89 o 
 -10   1   4       14.37       16.10      1.50 o 
  -9   1   4      140.80      153.86      4.30 o 
  -8   1   4      143.41      140.37      3.33 o 
  -7   1   4        0.01        0.00      0.38 o 
  -6   1   4      343.45      349.95      7.00 o 
  -5   1   4       37.13       30.69      1.94 o 
  -4   1   4        0.89        2.23      0.46 o 
  -3   1   4        0.31        0.19      0.33 o 
  -2   1   4     1007.88      735.71    132.62 o 
  -1   1   4     2544.71     2590.15     92.74 o 
   0   1   4     1062.33      929.48     52.57 o 
   1   1   4      180.46      190.22      3.64 o 
   2   1   4       25.99       37.88      3.48 o 
   3   1   4      337.61      354.51      7.77 o 
   4   1   4       48.71       40.02      1.17 o 
   5   1   4      299.17      290.56      6.56 o 
   6   1   4       28.99       25.18      1.47 o 
   7   1   4       32.04       26.43      1.58 o 
   8   1   4        9.00        7.63      1.08 o 
   9   1   4       29.22       32.04      1.66 o 
  10   1   4        5.74        8.08      1.47 o 
 -11   2   4       43.62       54.27      2.75 o 
 -10   2   4       45.75       56.41      2.25 o 
  -9   2   4        7.45        9.40      1.07 o 
  -8   2   4       17.33       26.53      1.44 o 
  -7   2   4       12.85       11.97      0.78 o 
  -6   2   4      252.45      260.73      5.40 o 
  -5   2   4      234.98      214.01      5.20 o 
  -4   2   4      751.16      736.06     12.59 o 
  -3   2   4      420.76      428.20      7.39 o 
  -2   2   4      434.97      520.79      9.67 o 
  -1   2   4     3109.66     3003.83     64.18 o 
   0   2   4       15.48       11.88      0.48 o 
   1   2   4       79.37      151.30      2.97 o 
   2   2   4      521.83      502.52      9.34 o 
   3   2   4      470.00      387.00      8.28 o 
   4   2   4      276.28      281.20      5.41 o 
   5   2   4      375.67      363.97      8.14 o 
   6   2   4        4.37        1.76      0.65 o 
   7   2   4        0.81        0.00      0.58 o 
   8   2   4        8.55        7.12      0.96 o 
   9   2   4       97.58       76.83      3.63 o 
  10   2   4        9.08        9.32      1.53 o 
 -11   3   4       39.71       45.64      2.49 o 
 -10   3   4      390.86      328.14      8.15 o 
  -9   3   4       64.29       51.89      2.13 o 
  -8   3   4        2.66        5.77      7.20 o 
  -7   3   4      210.60      173.89      4.62 o 
  -6   3   4       10.16       10.90      2.27 o 
  -5   3   4      169.31      144.43      4.95 o 
  -4   3   4     1018.88     1057.54     20.14 o 
  -3   3   4        8.74        7.35      0.40 o 
  -2   3   4      300.66      267.79      5.21 o 
  -1   3   4      351.25      544.79     10.66 o 
   0   3   4     1400.54     1533.02     28.59 o 
   1   3   4      244.08      356.14      6.10 o 
   2   3   4       35.18       26.44      0.75 o 
   3   3   4      508.71      519.07      8.81 o 
   4   3   4       42.91       47.72      1.49 o 
   5   3   4      405.13      408.02     14.99 o 
   6   3   4      274.72      287.36      7.10 o 
   7   3   4        2.07        0.02      0.58 o 
   8   3   4       68.22       89.96      3.86 o 
   9   3   4        0.31        0.54      0.91 o 
  10   3   4        3.98        1.35      1.13 o 
 -11   4   4        1.81        0.53      0.89 o 
 -10   4   4        3.32        1.09      0.93 o 
  -9   4   4        4.82        0.71      0.89 o 
  -8   4   4       86.46       64.99      2.43 o 
  -7   4   4       56.36       63.93      2.27 o 
  -6   4   4       53.22       66.15      2.27 o 
  -5   4   4       63.64       28.68     27.34 o 
  -4   4   4       59.01       65.61      2.00 o 
  -3   4   4       32.49       30.06      1.06 o 
  -2   4   4       95.50      110.96      6.02 o 
  -1   4   4      512.51      494.57     12.63 o 
   0   4   4       16.11        2.87      0.33 o 
   1   4   4      579.40      702.28     11.86 o 
   2   4   4       26.89       27.15      0.95 o 
   3   4   4        2.34        5.45      0.54 o 
   4   4   4       52.05       58.38      2.42 o 
   5   4   4        4.23        4.62      0.61 o 
   6   4   4        7.46       11.29      0.77 o 
   7   4   4       91.63      104.57      6.84 o 
   8   4   4        0.21        0.00      0.83 o 
   9   4   4        1.59        0.69      1.30 o 
 -10   5   4       26.42       33.61      1.96 o 
  -9   5   4       27.82       26.80      3.20 o 
  -8   5   4      181.64      214.85      5.67 o 
  -7   5   4      263.64      312.35      7.68 o 
  -6   5   4       21.85       23.71      1.97 o 
  -5   5   4      390.15      359.87     52.01 o 
  -4   5   4       24.39       21.01      1.70 o 
  -3   5   4      166.04      155.76      4.57 o 
  -2   5   4     1876.05     1852.36     52.53 o 
  -1   5   4       68.72       80.59      1.74 o 
   0   5   4       19.34       12.14      0.58 o 
   1   5   4        0.36        5.44      3.12 o 
   2   5   4      134.02      116.88      2.34 o 
   3   5   4      282.25      276.19      5.01 o 
   4   5   4      258.28      274.40      5.01 o 
   5   5   4       40.52       44.87      1.47 o 
   6   5   4       76.81       67.96      2.29 o 
   7   5   4        4.29        4.72      1.13 o 
   8   5   4       13.46        8.90      1.53 o 
   9   5   4        2.57        1.31      1.13 o 
 -10   6   4        6.64       15.25      1.97 o 
  -9   6   4        0.08        0.51      0.87 o 
  -8   6   4       66.56       74.46      2.76 o 
  -7   6   4       49.20       76.81      2.70 o 
  -6   6   4      274.64      235.19      6.04 o 
  -5   6   4       77.79       75.69      2.54 o 
  -4   6   4      423.76      381.84      8.98 o 
  -3   6   4      145.62      165.19      7.08 o 
  -2   6   4       49.15       44.31      5.30 o 
  -1   6   4       32.90       37.39      1.07 o 
   0   6   4       65.86       64.45      1.79 o 
   1   6   4      146.51      151.38      3.01 o 
   2   6   4      122.98      131.99      3.60 o 
   3   6   4       29.37       30.87      1.33 o 
   4   6   4      172.64      163.78      3.25 o 
   5   6   4       52.37       56.15      2.45 o 
   6   6   4       30.68       29.15      1.70 o 
   7   6   4       21.74       25.75      2.60 o 
   8   6   4        0.11        0.42      1.18 o 
  -9   7   4       48.28       55.33      2.52 o 
  -8   7   4       70.24       49.32      2.29 o 
  -7   7   4       65.43       72.66      2.65 o 
  -6   7   4      108.28       66.91      2.45 o 
  -5   7   4       10.90        6.17      0.98 o 
  -4   7   4      154.30      161.58      4.47 o 
  -3   7   4      456.00      464.24     12.59 o 
  -2   7   4       67.08       64.95      2.50 o 
  -1   7   4       42.93       41.18      1.39 o 
   0   7   4      138.46      134.66      2.80 o 
   1   7   4       91.64       93.61      2.12 o 
   2   7   4        4.92        4.99      0.57 o 
   3   7   4      345.68      373.36      6.75 o 
   4   7   4       18.08       15.02      0.89 o 
   5   7   4        0.03        0.59      0.81 o 
   6   7   4        0.11        1.94      0.83 o 
   7   7   4        9.77        6.59      1.43 o 
   8   7   4        2.40        1.30      1.77 o 
  -8   8   4      280.21      205.38      5.79 o 
  -7   8   4        2.60        1.75      0.85 o 
  -6   8   4      110.13      100.55      3.72 o 
  -5   8   4       45.34       36.06      1.83 o 
  -4   8   4        7.96        7.45      1.08 o 
  -3   8   4        1.04        0.58      0.74 o 
  -2   8   4       40.64       33.72      1.91 o 
  -1   8   4        5.83        3.68      1.53 o 
   0   8   4      331.73      356.23      8.11 o 
   1   8   4      178.01      171.38      4.29 o 
   2   8   4      264.19      277.68      5.85 o 
   3   8   4      102.51       94.49      3.24 o 
   4   8   4       31.08       36.94      1.77 o 
   5   8   4       27.96       30.31      2.42 o 
   6   8   4       36.02       48.21      2.54 o 
   7   8   4       44.55       54.82      4.37 o 
  -7   9   4       26.51       42.18      2.24 o 
  -6   9   4       13.15       19.26      2.32 o 
  -5   9   4        2.42        2.36      0.91 o 
  -4   9   4        4.29        5.64      1.08 o 
  -3   9   4       10.09       10.71      1.89 o 
  -2   9   4       22.39       21.10      2.01 o 
  -1   9   4      156.25      159.76     10.27 o 
   0   9   4        1.89        3.59      1.01 o 
   1   9   4      297.68      293.37      6.24 o 
   2   9   4       17.89       24.80      1.30 o 
   3   9   4       11.27       10.49      0.94 o 
   4   9   4        0.17        0.52      0.70 o 
   5   9   4        1.76        2.15      0.94 o 
   6   9   4        1.80        2.16      0.98 o 
  -6  10   4       62.38       71.46      3.17 o 
  -5  10   4       33.22       40.90      2.25 o 
  -4  10   4       35.38       32.41      2.00 o 
  -3  10   4       30.17       29.62      1.84 o 
  -2  10   4        2.70        2.81      0.91 o 
  -1  10   4       11.54       13.32      1.41 o 
   0  10   4       23.83       22.98      1.84 o 
   1  10   4       14.59       22.74      1.67 o 
   2  10   4       51.92       55.68      2.37 o 
   3  10   4        1.90        5.00      0.86 o 
   4  10   4       31.44       34.96      1.93 o 
  -3  11   4        1.07        1.31      1.08 o 
  -2  11   4       15.20       18.15      1.75 o 
  -1  11   4       30.92       39.83      2.25 o 
   0  11   4       29.90       29.81      2.08 o 
   1  11   4      141.65      155.50      5.25 o 
   2  11   4        3.05        0.00      0.86 o 
 -11   1   5       48.10       56.18      2.84 o 
 -10   1   5        3.16        6.92      1.17 o 
  -9   1   5       65.34       64.11      5.07 o 
  -8   1   5      215.06      223.63      5.61 o 
  -7   1   5        0.54        0.64      0.58 o 
  -5   1   5       97.04       95.78      3.34 o 
  -4   1   5      235.88      240.23      4.86 o 
  -3   1   5      181.58      229.69      4.63 o 
  -2   1   5      741.70      714.88     13.32 o 
  -1   1   5      132.37       80.28      3.73 o 
   0   1   5      589.73      587.09     10.93 o 
   1   1   5      356.55      355.27      6.71 o 
   2   1   5      483.52      441.04     20.65 o 
   3   1   5      109.40      135.48      3.94 o 
   4   1   5      515.85      490.43     13.51 o 
   5   1   5        2.62        2.84      0.67 o 
   6   1   5       65.27       67.85      2.67 o 
   7   1   5       83.18       79.12      3.08 o 
   8   1   5       21.83       16.68      1.50 o 
   9   1   5       51.42       58.21      2.38 o 
 -11   2   5        1.57        3.55      0.90 o 
 -10   2   5        7.26       11.82      1.18 o 
  -9   2   5        1.68        6.41      1.12 o 
  -8   2   5      101.80      114.10      3.47 o 
  -7   2   5      149.61      147.78      4.07 o 
  -6   2   5       68.78       14.15     30.68 o 
  -5   2   5      541.84      439.01     73.12 o 
  -4   2   5       73.75       60.65      1.47 o 
  -3   2   5       43.08       46.66      1.26 o 
  -2   2   5      806.40      818.86     13.63 o 
  -1   2   5      884.05      986.50     18.49 o 
   0   2   5      804.40      896.37     14.94 o 
   1   2   5     2153.46     2462.45     44.87 o 
   2   2   5        1.87        1.91      0.19 o 
   3   2   5       82.87       88.97      4.25 o 
   4   2   5       33.23       30.53      1.18 o 
   5   2   5      203.08      193.25      5.92 o 
   6   2   5       37.35       36.08      1.91 o 
   7   2   5        2.49        0.77      0.60 o 
   8   2   5       53.47       44.88      1.98 o 
   9   2   5        7.99       11.34      1.64 o 
 -11   3   5        1.94        0.93      1.30 o 
 -10   3   5        3.33        2.63      1.08 o 
  -9   3   5        0.01        0.56      0.76 o 
  -8   3   5       19.47       11.38      1.16 o 
  -7   3   5      183.93      193.21      5.05 o 
  -6   3   5       64.16       48.82     11.57 o 
  -5   3   5        5.09        2.23      0.53 o 
  -4   3   5      301.01      324.04      6.53 o 
  -3   3   5      780.13      722.82     51.50 o 
  -2   3   5      650.91      673.03     11.37 o 
  -1   3   5        1.93        0.82      0.28 o 
   0   3   5        0.51        1.67      0.90 o 
   1   3   5      101.85      120.98      2.32 o 
   2   3   5      319.73      321.14      5.59 o 
   3   3   5       50.22       51.92      1.27 o 
   4   3   5       31.09       33.14      1.87 o 
   5   3   5      110.10      112.39      3.29 o 
   6   3   5       11.44       13.88      1.12 o 
   7   3   5        0.01        0.29      0.63 o 
   8   3   5        2.92        2.32      1.08 o 
   9   3   5       11.23        8.04      1.77 o 
 -11   4   5        0.03        0.71      0.96 o 
 -10   4   5       15.59       34.98      1.99 o 
  -9   4   5       94.17      114.16      3.62 o 
  -8   4   5        0.01        0.25      0.79 o 
  -7   4   5       52.73       69.43      2.74 o 
  -6   4   5      283.01      282.71      6.90 o 
  -5   4   5       91.88       95.69      2.81 o 
  -4   4   5      423.94      196.81      8.02 o 
  -3   4   5      103.32       81.38     12.02 o 
  -2   4   5      245.08      240.71      4.33 o 
  -1   4   5      635.08      678.08     14.88 o 
   0   4   5      630.91      633.33     10.77 o 
   1   4   5      266.11      338.95      5.93 o 
   2   4   5      461.25      434.30      8.56 o 
   3   4   5      391.06      383.10      7.63 o 
   4   4   5      136.20      142.38      3.22 o 
   5   4   5       34.39       31.17      1.49 o 
   6   4   5      116.14      125.06      3.68 o 
   7   4   5       49.32       45.65      2.55 o 
   8   4   5       92.03      104.35      4.36 o 
   9   4   5        0.05        0.25      1.08 o 
 -10   5   5        4.66        9.07      1.26 o 
  -9   5   5       14.93       30.00      1.81 o 
  -8   5   5        4.62        0.72      0.82 o 
  -7   5   5       14.60        8.03      0.98 o 
  -6   5   5        1.18        5.88      1.61 o 
  -5   5   5      530.51      519.45     11.97 o 
  -4   5   5       18.22       17.39      1.24 o 
  -3   5   5       28.89       25.21      4.40 o 
  -2   5   5        3.75        1.72      0.42 o 
  -1   5   5       12.95       24.52      0.84 o 
   0   5   5        7.03       11.90      0.61 o 
   1   5   5       55.98       57.56      1.39 o 
   2   5   5       46.26       42.20      1.19 o 
   3   5   5      217.08      237.95      4.40 o 
   4   5   5      217.71      211.99      4.58 o 
   5   5   5      229.21      215.43      4.69 o 
   6   5   5      115.39      136.26      5.21 o 
   7   5   5       22.90       31.65      3.78 o 
   8   5   5        0.08        0.61      1.13 o 
 -10   6   5       16.39       10.97      1.42 o 
  -9   6   5       22.39       38.25      2.17 o 
  -8   6   5       11.20        3.04      0.89 o 
  -7   6   5       41.88       31.98      1.87 o 
  -6   6   5      134.47      146.00      4.20 o 
  -5   6   5        3.48        7.78      1.11 o 
  -4   6   5       44.92       43.68      2.08 o 
  -3   6   5      420.89      417.84     11.34 o 
  -2   6   5      393.62      391.88      7.65 o 
  -1   6   5        9.80       10.25      0.65 o 
   0   6   5      286.08      256.88      4.74 o 
   1   6   5      172.74      150.92      3.01 o 
   2   6   5       85.73       89.20      2.01 o 
   3   6   5      297.51      296.95      5.43 o 
   4   6   5        0.32        0.00      0.48 o 
   5   6   5      138.88      144.34      4.04 o 
   6   6   5      152.48      138.66      5.39 o 
   7   6   5       24.50       34.79      2.53 o 
   8   6   5      182.06      200.32      7.37 o 
  -9   7   5       89.02      116.03      3.96 o 
  -8   7   5       12.81       13.29      1.76 o 
  -7   7   5        3.12        0.44      0.83 o 
  -6   7   5       36.41       48.72      2.13 o 
  -5   7   5        1.14        1.87      0.91 o 
  -4   7   5      207.64      188.41      5.76 o 
  -3   7   5      893.64      875.95     23.36 o 
  -2   7   5        9.70        7.95      0.96 o 
  -1   7   5      112.67      111.85      2.44 o 
   0   7   5        0.77        2.54      0.57 o 
   1   7   5      142.81      140.11      3.58 o 
   2   7   5      118.18      121.40      3.43 o 
   3   7   5      211.63      219.36      4.22 o 
   4   7   5       96.58       93.80      2.99 o 
   5   7   5        4.37        3.59      1.46 o 
   6   7   5      102.98       86.13      4.01 o 
   7   7   5       41.66       39.53      2.88 o 
  -8   8   5       22.87       10.56      1.44 o 
  -7   8   5       20.50       20.75      1.63 o 
  -6   8   5        0.02        1.38      0.87 o 
  -5   8   5        3.06        1.42      0.91 o 
  -4   8   5        6.15        6.69      1.08 o 
  -3   8   5       51.56       51.04      2.34 o 
  -2   8   5        2.57        3.24      0.91 o 
  -1   8   5      161.30      168.48      4.95 o 
   0   8   5        8.70        4.77      0.85 o 
   1   8   5       62.53       60.90      2.31 o 
   2   8   5        1.36        1.39      0.59 o 
   3   8   5       89.62       90.72      2.97 o 
   4   8   5        4.54        4.53      0.87 o 
   5   8   5        1.67        0.46      0.74 o 
   6   8   5       34.25       36.49      2.79 o 
  -7   9   5        0.00        0.00      1.12 o 
  -6   9   5       77.17       81.03      3.32 o 
  -5   9   5       22.38       27.39      3.07 o 
  -4   9   5       32.84       33.09      1.91 o 
  -3   9   5       12.57       12.52      1.33 o 
  -2   9   5       37.96       41.72      2.25 o 
  -1   9   5      474.93      484.70     16.28 o 
   0   9   5        4.04        4.23      0.92 o 
   1   9   5       61.58       62.78      2.04 o 
   2   9   5       96.52      100.55      2.70 o 
   3   9   5        0.23        0.82      0.86 o 
   4   9   5       76.10       79.77      2.85 o 
   5   9   5        8.54        6.59      1.06 o 
  -5  10   5        4.96        5.09      1.53 o 
  -4  10   5        0.97        1.77      1.00 o 
  -3  10   5        6.43        7.99      1.24 o 
  -2  10   5       44.06       46.07      2.25 o 
  -1  10   5       60.78       45.29      5.31 o 
   0  10   5       76.24       75.97      3.78 o 
   1  10   5       70.77       64.15      2.61 o 
   2  10   5        0.02        1.16      0.86 o 
   3  10   5       18.46       21.28      1.62 o 
  -2  11   5        5.45        4.96      1.13 o 
  -1  11   5       36.02       26.13      2.24 o 
   0  11   5        3.73        6.82      1.24 o 
 -11   0   6        0.04        0.00      1.42 o 
 -10   0   6       49.10       40.59      3.30 o 
  -9   0   6      108.69       79.29      4.72 o 
  -8   0   6      232.54      224.89      9.68 o 
  -7   0   6       15.80       15.57      1.89 o 
  -6   0   6      295.47      255.08      7.51 o 
  -5   0   6       15.68       10.20      1.00 o 
  -4   0   6      369.93      351.19      9.75 o 
  -3   0   6     5142.31     5025.08    129.27 o 
  -2   0   6      821.01      907.65     23.77 o 
  -1   0   6     2250.47     2143.44     55.46 o 
   0   0   6      472.39      412.48     11.00 o 
   1   0   6      683.83      608.84     21.95 o 
   2   0   6       30.89       28.55      2.12 o 
   3   0   6       16.17       15.34      1.65 o 
   4   0   6      270.37      262.89     10.86 o 
   5   0   6       20.97       21.95      2.12 o 
   6   0   6      287.71      254.86     10.86 o 
   7   0   6       32.90       28.79      2.60 o 
   8   0   6      257.17      249.43     11.09 o 
   9   0   6        0.02        1.65      1.42 o 
 -11   1   6       17.04       25.45      2.08 o 
 -10   1   6        2.09        7.33      2.60 o 
  -9   1   6       91.10       88.78      4.96 o 
  -8   1   6       64.75       72.51      2.92 o 
  -7   1   6      113.80      114.37      3.22 o 
  -6   1   6      134.00      129.76      3.09 o 
  -5   1   6       70.84       68.93      1.83 o 
  -4   1   6      454.95      414.71      8.05 o 
  -3   1   6        0.21        2.35      0.61 o 
  -2   1   6       75.82      129.88      2.82 o 
  -1   1   6      615.80      591.34     12.88 o 
   0   1   6       29.37       40.20      1.51 o 
   1   1   6      331.93      345.84      6.59 o 
   2   1   6      195.16      190.20      8.02 o 
   3   1   6        8.20        4.84      1.06 o 
   4   1   6       12.43       11.33      1.00 o 
   5   1   6       15.15       13.33      1.17 o 
   6   1   6       53.43       52.20      2.34 o 
   7   1   6        6.44        6.98      1.00 o 
   8   1   6        3.50        4.55      1.00 o 
   9   1   6        1.23        1.89      1.00 o 
 -11   2   6       62.58       58.54      2.40 o 
 -10   2   6       25.56       15.58      1.67 o 
  -9   2   6        0.06        0.90      1.77 o 
  -8   2   6       21.33       28.27      1.91 o 
  -7   2   6        0.97        0.53      0.93 o 
  -6   2   6      150.67      159.75      3.61 o 
  -5   2   6      295.06      330.19      6.63 o 
  -4   2   6      271.82      273.51      5.51 o 
  -3   2   6      270.93      305.35      6.01 o 
  -2   2   6       38.94       49.54      1.94 o 
  -1   2   6     1373.42     1544.57     25.60 o 
   0   2   6       68.93       54.19      9.92 o 
   1   2   6        7.07        5.68      0.43 o 
   2   2   6      481.23      505.13     13.39 o 
   3   2   6       50.07       47.20      2.83 o 
   4   2   6      349.74      333.89      9.59 o 
   5   2   6       87.18       86.49      3.17 o 
   6   2   6      145.55      138.84      4.67 o 
   7   2   6        0.02        1.32      0.72 o 
   8   2   6       26.02       26.01      1.61 o 
   9   2   6        7.39        9.58      2.60 o 
 -11   3   6        7.75        8.43      1.41 o 
 -10   3   6       86.15       91.49      3.89 o 
  -9   3   6       10.90       24.29      1.84 o 
  -8   3   6        5.07        1.67      0.79 o 
  -7   3   6      683.23      707.67     15.90 o 
  -6   3   6        7.08        6.07      0.71 o 
  -5   3   6      122.04      125.46      2.92 o 
  -4   3   6      119.27      125.31      2.83 o 
  -3   3   6      395.02      358.33      7.99 o 
  -2   3   6      223.75      191.67      3.92 o 
  -1   3   6        3.18        3.98      0.37 o 
   0   3   6      484.09      360.83      6.63 o 
   1   3   6       61.94       79.65      2.02 o 
   2   3   6      699.96      639.41     10.85 o 
   3   3   6      631.58      616.48     11.93 o 
   4   3   6      122.85      142.65      4.70 o 
   5   3   6       51.50       43.76      1.82 o 
   6   3   6        4.33        1.22      0.94 o 
   7   3   6       12.43       13.93      1.21 o 
   8   3   6       21.92       16.41      1.75 o 
 -10   4   6        2.67        0.47      1.08 o 
  -9   4   6        0.48        1.65      1.00 o 
  -8   4   6        1.51        8.61      1.10 o 
  -7   4   6      251.59      268.52      6.74 o 
  -6   4   6       48.86       48.32      2.13 o 
  -5   4   6      271.78      263.06      6.18 o 
  -4   4   6        1.29        3.02      0.51 o 
  -3   4   6        2.72        2.02      0.65 o 
  -2   4   6       22.64       16.68      0.71 o 
  -1   4   6      311.39      414.92      7.99 o 
   0   4   6       34.92       34.16      0.98 o 
   1   4   6      264.10      220.49      4.05 o 
   2   4   6       71.21       61.79      1.70 o 
   3   4   6      101.10       98.86      2.47 o 
   4   4   6      207.19      183.52      7.14 o 
   5   4   6       39.11       46.20      3.13 o 
   6   4   6       59.56       61.28      2.35 o 
   7   4   6        0.79        0.00      1.06 o 
   8   4   6       16.02        9.94      1.58 o 
 -10   5   6       39.88       27.01      2.08 o 
  -9   5   6       21.32       12.98      1.33 o 
  -8   5   6       32.12       26.48      1.99 o 
  -7   5   6       24.09       17.46      1.35 o 
  -6   5   6        8.64        8.11      0.98 o 
  -5   5   6     2000.17     1964.31     50.47 o 
  -4   5   6      238.49      257.26      6.16 o 
  -3   5   6      281.72      281.47      5.65 o 
  -2   5   6      210.61      234.87      4.80 o 
  -1   5   6      145.41      147.55      2.90 o 
   0   5   6      271.95      284.55      5.15 o 
   1   5   6      204.04      202.83      3.82 o 
   2   5   6       48.52       49.21      1.31 o 
   3   5   6       76.27       83.43      2.17 o 
   4   5   6      209.24      208.81      4.56 o 
   5   5   6      147.39      156.61      4.45 o 
   6   5   6       25.10       20.16      2.12 o 
   7   5   6        0.74        1.89      1.18 o 
   8   5   6        2.35        0.74      1.24 o 
  -9   6   6       13.32       25.97      1.89 o 
  -8   6   6        3.13        8.19      1.14 o 
  -7   6   6       10.92       12.11      1.21 o 
  -6   6   6       34.75       38.19      2.24 o 
  -5   6   6       48.30       51.30      2.42 o 
  -4   6   6       29.85       27.85      2.83 o 
  -3   6   6       32.63       26.91      2.06 o 
  -2   6   6        2.47        3.66      0.52 o 
  -1   6   6       86.62       77.04      1.82 o 
   0   6   6       23.04       26.94      1.09 o 
   1   6   6      161.53      157.25      4.74 o 
   2   6   6       44.60       46.15      1.31 o 
   3   6   6        2.09        2.18      0.68 o 
   4   6   6       13.24       14.45      0.97 o 
   5   6   6        0.42        1.33      1.08 o 
   6   6   6        2.62        1.70      1.18 o 
   7   6   6       53.99       57.02      3.35 o 
  -9   7   6        4.79        3.04      1.14 o 
  -8   7   6       21.62       37.03      2.06 o 
  -7   7   6       41.96       57.19      2.47 o 
  -6   7   6        4.06        4.05      1.00 o 
  -5   7   6       12.86       10.56      1.24 o 
  -4   7   6        8.60        5.90      1.08 o 
  -3   7   6      618.45      607.45     20.41 o 
  -2   7   6       18.74       12.79      1.02 o 
  -1   7   6        0.00        1.40      0.52 o 
   0   7   6       43.50       43.92      1.37 o 
   1   7   6       55.50       49.28      1.58 o 
   2   7   6       10.24       11.71      0.90 o 
   3   7   6        0.19        0.00      0.54 o 
   4   7   6        6.56        5.39      0.83 o 
   5   7   6        1.28        2.41      1.18 o 
   6   7   6       68.49       69.70      3.79 o 
  -8   8   6       96.25      104.30      6.45 o 
  -7   8   6        4.42        2.81      0.96 o 
  -6   8   6       20.77       17.89      1.58 o 
  -5   8   6       59.49       57.41      4.60 o 
  -4   8   6       43.93       52.93      2.42 o 
  -3   8   6       36.96       43.31      2.24 o 
  -2   8   6       89.19       85.79      3.17 o 
  -1   8   6       72.96       84.18      3.08 o 
   0   8   6        0.47        0.00      0.47 o 
   1   8   6      286.08      298.66      5.65 o 
   2   8   6       16.98       17.80      1.47 o 
   3   8   6       33.66       31.42      1.62 o 
   4   8   6       22.59       22.69      1.51 o 
   5   8   6        2.62        1.42      1.18 o 
  -6   9   6        5.60        5.32      1.13 o 
  -5   9   6        1.51        1.22      0.91 o 
  -4   9   6        0.91        1.33      0.91 o 
  -3   9   6        2.62        0.83      0.83 o 
  -2   9   6        0.94        2.83      1.18 o 
  -1   9   6       17.81       19.77      1.58 o 
   0   9   6        1.72        1.18      0.83 o 
   1   9   6      119.82      117.20      4.26 o 
   2   9   6        4.18        5.85      0.99 o 
   3   9   6        0.04        0.38      0.83 o 
   4   9   6        6.61        6.27      1.14 o 
  -4  10   6       19.98       15.32      2.24 o 
  -3  10   6       37.34       43.10      3.89 o 
  -2  10   6        1.03        3.52      1.08 o 
  -1  10   6      107.86       99.52      8.38 o 
   0  10   6        1.46        3.30      1.00 o 
   1  10   6       41.39       36.40      2.08 o 
   2  10   6        5.80        8.02      1.65 o 
 -11   1   7       54.89       58.98      3.08 o 
 -10   1   7        7.52        6.28      1.30 o 
  -9   1   7      509.87      540.70     16.28 o 
  -8   1   7      142.08      138.09      4.75 o 
  -7   1   7       89.34       95.92      2.86 o 
  -6   1   7      106.87      102.52      2.56 o 
  -5   1   7       93.42      110.61      2.65 o 
  -4   1   7      195.16      219.11      4.60 o 
  -3   1   7       11.40       14.45      0.79 o 
  -2   1   7       63.93       66.94      1.73 o 
  -1   1   7      286.90      221.23     58.65 o 
   0   1   7      442.10      386.24     10.92 o 
   1   1   7     1169.48     1090.77     35.81 o 
   2   1   7        0.03        0.47      0.59 o 
   3   1   7       18.21       16.73      1.24 o 
   4   1   7       78.42       85.50      3.25 o 
   5   1   7       10.77        9.91      1.17 o 
   6   1   7        2.82        4.02      1.00 o 
   7   1   7       84.85       73.35      3.08 o 
   8   1   7        0.24        0.09      1.65 o 
 -11   2   7        1.34        0.66      0.86 o 
 -10   2   7       44.84       40.47      2.42 o 
  -9   2   7       19.24       11.43      3.30 o 
  -8   2   7      154.63      141.62      4.92 o 
  -7   2   7       18.45       18.11      1.21 o 
  -6   2   7        0.05        0.00      0.47 o 
  -5   2   7      714.53      713.46     13.65 o 
  -4   2   7        1.44        2.87      0.54 o 
  -3   2   7      669.65      622.80     11.88 o 
  -2   2   7      655.31      606.69     10.26 o 
  -1   2   7        0.81        1.18      1.06 o 
   0   2   7       24.23       20.48      0.97 o 
   1   2   7        0.01        0.00      0.30 o 
   2   2   7       79.16       72.02      2.77 o 
   3   2   7       23.63       22.37      2.12 o 
   4   2   7        7.59       11.14      1.17 o 
   5   2   7       52.86       53.11      2.42 o 
   6   2   7      118.20      111.59      4.09 o 
   7   2   7       39.11       47.29      2.10 o 
   8   2   7       22.62       26.25      1.70 o 
 -10   3   7       18.91       26.60      2.12 o 
  -9   3   7        0.10        0.17      0.91 o 
  -8   3   7        5.41        7.48      1.17 o 
  -7   3   7      876.09      850.40     16.36 o 
  -6   3   7      224.26      220.79      4.28 o 
  -5   3   7      197.88      189.37      4.13 o 
  -4   3   7       94.01       87.61      2.21 o 
  -3   3   7       33.69       40.71      1.84 o 
  -2   3   7       63.02       67.10      2.42 o 
  -1   3   7      236.89      227.33      4.62 o 
   0   3   7       51.31       44.82      1.17 o 
   1   3   7        9.57       10.55      0.69 o 
   2   3   7      283.86      273.50      5.62 o 
   3   3   7      176.87      179.52      4.81 o 
   4   3   7      224.39      222.23      5.78 o 
   5   3   7       50.89       45.52      2.11 o 
   6   3   7        6.94        5.50      0.88 o 
   7   3   7       14.43       14.33      1.30 o 
   8   3   7        0.10        0.00      1.08 o 
 -10   4   7       15.50       12.86      1.58 o 
  -9   4   7        0.01        2.12      0.91 o 
  -8   4   7       30.26       39.98      2.71 o 
  -7   4   7       75.45       68.59      7.91 o 
  -6   4   7       50.89       58.05      2.58 o 
  -5   4   7       11.29        9.88      0.84 o 
  -4   4   7       86.91       89.52      2.26 o 
  -3   4   7      393.14      358.14      7.07 o 
  -2   4   7       64.56       61.21      1.70 o 
  -1   4   7        0.31        0.47      0.33 o 
   0   4   7      237.14      232.24      4.25 o 
   1   4   7       18.26       18.32      0.76 o 
   2   4   7      125.63      119.22      2.85 o 
   3   4   7      309.64      303.85      7.53 o 
   4   4   7       10.69       12.19      1.16 o 
   5   4   7      202.80      211.73      8.28 o 
   6   4   7       72.05       68.92      2.89 o 
   7   4   7       41.94       53.95      3.12 o 
  -9   5   7        4.54        1.91      1.08 o 
  -8   5   7        1.58        0.63      0.79 o 
  -7   5   7        0.04        0.00      0.94 o 
  -6   5   7       13.67       12.96      1.41 o 
  -5   5   7      129.44      130.26      4.34 o 
  -4   5   7       64.87       68.23      2.31 o 
  -3   5   7        0.79        0.47      0.45 o 
  -2   5   7        2.66        4.61      0.57 o 
  -1   5   7        0.06        0.00      0.38 o 
   0   5   7        5.22        3.11      0.46 o 
   1   5   7        2.02        2.03      0.43 o 
   2   5   7        0.02        0.00      0.41 o 
   3   5   7      136.83      127.99      3.75 o 
   4   5   7      164.43      156.04      4.47 o 
   5   5   7        1.40        3.19      0.96 o 
   6   5   7       38.95       32.95      2.55 o 
   7   5   7        9.64        7.67      1.47 o 
  -9   6   7       25.41       32.88      2.34 o 
  -8   6   7       17.41       21.67      2.40 o 
  -7   6   7       42.11       52.30      2.49 o 
  -6   6   7        4.09        2.42      0.91 o 
  -5   6   7       75.34       71.71      4.72 o 
  -4   6   7        0.03        0.93      0.84 o 
  -3   6   7       62.33       55.29      1.99 o 
  -2   6   7        2.25        4.72      0.61 o 
  -1   6   7      311.91      290.98      5.89 o 
   0   6   7      149.59      151.34      3.09 o 
   1   6   7       83.93       84.96      2.29 o 
   2   6   7       28.88       26.14      1.36 o 
   3   6   7        7.02        6.87      0.72 o 
   4   6   7        8.54       10.02      1.16 o 
   5   6   7       82.73       69.43      3.52 o 
   6   6   7       90.27       88.91      5.55 o 
  -8   7   7        4.79        1.72      1.08 o 
  -7   7   7       37.24       35.64      2.25 o 
  -6   7   7      117.38      117.29      4.17 o 
  -5   7   7       31.03       26.01      1.75 o 
  -4   7   7       56.62       60.55      4.13 o 
  -3   7   7       27.26       35.70      1.66 o 
  -2   7   7       27.30       20.91      1.30 o 
  -1   7   7      132.04      135.03      3.14 o 
   0   7   7      101.81      106.37      2.64 o 
   1   7   7       87.84       88.50      2.43 o 
   2   7   7       31.50       30.53      1.33 o 
   3   7   7       15.47       18.91      1.16 o 
   4   7   7       10.03       15.05      1.70 o 
   5   7   7       24.29       21.49      2.14 o 
  -7   8   7        0.85        0.00      0.91 o 
  -6   8   7        5.49        9.29      1.24 o 
  -5   8   7       26.65       16.61      2.36 o 
  -4   8   7        0.18        0.47      0.83 o 
  -3   8   7       10.46       15.88      1.41 o 
  -2   8   7       17.98       23.37      1.67 o 
  -1   8   7       62.16       64.73      3.15 o 
   0   8   7       34.04       27.06      1.91 o 
   1   8   7       23.31       18.63      1.67 o 
   2   8   7        1.10        1.66      0.76 o 
   3   8   7       40.06       40.77      2.35 o 
   4   8   7       22.39       29.28      2.48 o 
  -5   9   7       16.54       11.41      1.41 o 
  -4   9   7       47.07       33.63      2.00 o 
  -3   9   7        7.50        6.36      1.17 o 
  -2   9   7        6.13        5.47      1.08 o 
  -1   9   7       78.44       59.76      2.58 o 
   0   9   7        0.36        1.97      0.74 o 
   1   9   7       28.16       25.96      2.36 o 
   2   9   7      100.83       95.17      3.66 o 
   3   9   7       20.25       23.18      1.65 o 
  -3  10   7       28.16       39.95      2.25 o 
  -2  10   7        3.23        7.09      1.17 o 
  -1  10   7       17.69       24.68      2.48 o 
   0  10   7        9.18       10.38      1.89 o 
 -10   0   8      127.20      110.68      6.14 o 
  -9   0   8       49.26       43.18      3.54 o 
  -8   0   8       32.06       39.88      3.30 o 
  -7   0   8       84.02       84.31      3.34 o 
  -6   0   8      160.78      164.86      5.33 o 
  -5   0   8      106.05       95.01      3.42 o 
  -4   0   8      573.07      543.25     14.84 o 
  -3   0   8      139.21      182.50      5.50 o 
  -2   0   8      142.54      112.96      3.66 o 
  -1   0   8        1.85        1.86      0.61 o 
   0   0   8     1019.88      914.86     91.44 o 
   1   0   8      324.34      233.86     10.15 o 
   2   0   8      801.59      762.93     29.50 o 
   3   0   8       20.30       20.29      2.12 o 
   4   0   8        0.35        0.00      0.94 o 
   5   0   8      190.59      187.13      8.73 o 
   6   0   8      116.02      100.76      5.43 o 
   7   0   8        0.65        0.24      1.18 o 
 -10   1   8        6.26        2.87      1.08 o 
  -9   1   8       90.26       79.41      3.89 o 
  -8   1   8        1.14        0.99      0.91 o 
  -7   1   8       17.96       14.60      1.00 o 
  -6   1   8        0.00        1.19      0.49 o 
  -5   1   8       43.72       51.23      1.65 o 
  -4   1   8       54.32       44.31      1.47 o 
  -3   1   8      153.35      135.29      3.09 o 
  -2   1   8       92.64      104.78      2.79 o 
  -1   1   8      861.16      665.24    166.20 o 
   0   1   8      223.10      206.47     16.38 o 
   1   1   8      172.37      173.92      5.51 o 
   2   1   8      502.37      505.64     14.18 o 
   3   1   8        0.05        1.34      1.77 o 
   4   1   8       19.38       20.30      1.50 o 
   5   1   8       36.35       40.00      2.17 o 
   6   1   8       11.91        8.71      1.24 o 
   7   1   8       16.43       14.40      1.50 o 
 -10   2   8        4.14        2.83      1.17 o 
  -9   2   8        0.64        0.77      0.91 o 
  -8   2   8        0.08        2.01      1.00 o 
  -7   2   8       32.43       29.49      2.11 o 
  -6   2   8       70.07       79.43      2.21 o 
  -5   2   8        3.15        4.79      0.95 o 
  -4   2   8      226.47      226.74      4.81 o 
  -3   2   8        9.24        6.46      0.61 o 
  -2   2   8        4.25        3.07      0.49 o 
  -1   2   8      150.43      138.67      4.46 o 
   0   2   8       35.59       31.19      2.04 o 
   1   2   8      136.17      135.71      3.47 o 
   2   2   8      411.25      412.74     11.85 o 
   3   2   8      372.26      357.02     10.43 o 
   4   2   8      362.60      332.86      9.85 o 
   5   2   8       20.42       23.44      1.75 o 
   6   2   8       67.76       74.99      3.25 o 
   7   2   8        0.62        0.00      0.79 o 
 -10   3   8       32.95       37.21      2.34 o 
  -9   3   8        1.30        1.42      1.00 o 
  -8   3   8       41.59       47.35      2.04 o 
  -7   3   8      154.62      165.37      5.19 o 
  -6   3   8       69.63       62.86      2.00 o 
  -5   3   8        9.55        6.61      0.73 o 
  -4   3   8        8.45        8.23      0.73 o 
  -3   3   8      400.61      399.22      7.87 o 
  -2   3   8       39.54       43.34      1.34 o 
  -1   3   8       18.99       14.14      0.78 o 
   0   3   8      107.77      115.00      2.36 o 
   1   3   8      128.48      124.14      2.88 o 
   2   3   8      489.76      507.24     11.84 o 
   3   3   8      108.93      105.06      3.63 o 
   4   3   8       24.23       27.60      1.67 o 
   5   3   8       28.95       28.05      1.71 o 
   6   3   8       11.58       11.39      1.21 o 
   7   3   8       43.97       40.43      2.10 o 
  -9   4   8        0.59        0.00      1.53 o 
  -8   4   8        5.47        4.32      1.08 o 
  -7   4   8       52.41       46.47      2.42 o 
  -6   4   8        8.23        7.00      1.26 o 
  -5   4   8      170.74      164.71      4.35 o 
  -4   4   8       92.81      100.36      2.52 o 
  -3   4   8       78.90       73.18      1.99 o 
  -2   4   8        2.81        2.69      0.52 o 
  -1   4   8        2.51        4.81      0.65 o 
   0   4   8        2.49        2.00      0.41 o 
   1   4   8        5.78        6.72      0.63 o 
   2   4   8        0.08        0.00      0.65 o 
   3   4   8       26.51       27.84      1.62 o 
   4   4   8      422.42      418.85     10.16 o 
   5   4   8        0.25        0.72      0.79 o 
   6   4   8        0.02        0.11      0.79 o 
   7   4   8        0.71        0.91      1.13 o 
  -9   5   8        8.41        2.38      1.08 o 
  -8   5   8      102.77       95.20      3.75 o 
  -7   5   8       12.06       11.11      1.65 o 
  -6   5   8       16.02       18.78      1.67 o 
  -5   5   8      217.64      233.68      5.85 o 
  -4   5   8        0.86        1.97      0.74 o 
  -3   5   8      150.63      168.45      3.73 o 
  -2   5   8      473.56      441.66      8.66 o 
  -1   5   8       28.19       31.06      1.19 o 
   0   5   8      150.25      137.66      3.62 o 
   1   5   8        0.01        0.54      0.45 o 
   2   5   8        0.32        0.00      0.60 o 
   3   5   8        0.15        0.17      0.82 o 
   4   5   8       22.86       25.92      1.74 o 
   5   5   8       69.50       79.37      2.99 o 
   6   5   8        1.47        0.27      1.13 o 
  -8   6   8        1.36        0.12      1.53 o 
  -7   6   8       37.90       32.02      2.48 o 
  -6   6   8       42.11       44.31      3.66 o 
  -5   6   8        0.02        0.00      2.60 o 
  -4   6   8       39.87       32.52      1.58 o 
  -3   6   8        0.08        1.49      0.72 o 
  -2   6   8      154.65      123.58      2.94 o 
  -1   6   8      105.00       96.72      2.42 o 
   0   6   8       37.94       31.22      1.49 o 
   1   6   8       31.60       26.52      1.35 o 
   2   6   8       53.48       50.20      2.54 o 
   3   6   8       68.63       68.04      2.65 o 
   4   6   8       92.12       81.67      2.99 o 
   5   6   8        1.95        0.00      1.13 o 
  -7   7   8        8.95       12.31      2.71 o 
  -6   7   8        0.73        0.86      0.91 o 
  -5   7   8       18.93       23.43      1.75 o 
  -4   7   8       24.00       37.04      2.01 o 
  -3   7   8       38.72       26.17      1.44 o 
  -2   7   8        8.79        9.11      0.93 o 
  -1   7   8       32.17       26.05      1.42 o 
   0   7   8      160.88      142.54      3.89 o 
   1   7   8       10.42       14.94      1.18 o 
   2   7   8        8.43        7.64      1.24 o 
   3   7   8        2.84        1.92      0.91 o 
   4   7   8        0.54        0.03      1.13 o 
  -6   8   8       17.20       12.98      1.50 o 
  -5   8   8        3.41        0.60      0.91 o 
  -4   8   8       16.67       12.63      1.33 o 
  -3   8   8        0.27        0.94      0.83 o 
  -2   8   8       90.75      104.77      3.15 o 
  -1   8   8       29.82       31.58      1.58 o 
   0   8   8       52.36       53.71      2.55 o 
   1   8   8       73.82       84.33      2.76 o 
   2   8   8        3.05        4.96      1.42 o 
   3   8   8        3.96        5.90      1.65 o 
  -4   9   8        7.48       12.38      1.41 o 
  -3   9   8        2.05        2.36      1.00 o 
  -2   9   8        6.34       14.63      1.50 o 
  -1   9   8       12.06        9.38      1.41 o 
   0   9   8       19.78       22.39      2.71 o 
   1   9   8        5.77        5.19      1.65 o 
 -10   1   9        0.26        0.49      1.08 o 
  -9   1   9      238.20      225.63      7.34 o 
  -8   1   9        0.10        0.00      0.83 o 
  -7   1   9      109.55      105.70      2.83 o 
  -6   1   9      159.34      160.63      3.80 o 
  -5   1   9        0.44        0.77      0.47 o 
  -4   1   9      152.87      143.47      3.35 o 
  -3   1   9        0.50        1.04      0.45 o 
  -2   1   9      717.91      718.05     13.67 o 
  -1   1   9       94.85       87.94      2.22 o 
   0   1   9     1232.99     1276.64     34.36 o 
   1   1   9      121.65      119.25      4.25 o 
   2   1   9      117.78      121.24      5.07 o 
   3   1   9       26.74       31.00      2.00 o 
   4   1   9       61.33       61.66      2.75 o 
   5   1   9       25.03       30.87      3.19 o 
   6   1   9       34.13       36.91      2.25 o 
 -10   2   9       23.98       35.78      2.50 o 
  -9   2   9        2.77        2.95      1.17 o 
  -8   2   9       54.48       58.05      2.84 o 
  -7   2   9       15.02       12.71      1.21 o 
  -6   2   9      110.42      110.49      2.89 o 
  -5   2   9      230.88      233.47      5.07 o 
  -4   2   9       10.27        7.71      0.76 o 
  -3   2   9        1.00        2.23      0.49 o 
  -2   2   9      185.38      190.95      4.12 o 
  -1   2   9       99.09       90.12      2.28 o 
   0   2   9      626.53      616.78     13.70 o 
   1   2   9       81.53       88.92      3.42 o 
   2   2   9      102.87      102.02      3.92 o 
   3   2   9        7.94        8.52      1.17 o 
   4   2   9       19.14       14.39      1.50 o 
   5   2   9        0.99        0.86      0.94 o 
   6   2   9       17.46       18.28      1.49 o 
  -9   3   9       10.87       17.47      1.84 o 
  -8   3   9       10.30       10.61      1.41 o 
  -7   3   9       22.73       24.04      1.54 o 
  -6   3   9        9.40        7.97      0.95 o 
  -5   3   9       84.20       89.96      2.49 o 
  -4   3   9      501.08      504.93      9.90 o 
  -3   3   9      211.99      214.38      4.65 o 
  -2   3   9      175.53      157.19      3.53 o 
  -1   3   9        3.28        3.90      0.54 o 
   0   3   9        0.68        2.01      0.54 o 
   1   3   9        7.57        7.95      0.93 o 
   2   3   9        3.61        3.72      0.86 o 
   3   3   9        1.37        1.22      0.90 o 
   4   3   9       16.58       13.07      1.27 o 
   5   3   9        1.76        1.97      0.93 o 
   6   3   9        8.35       13.55      1.38 o 
  -9   4   9        0.21        0.38      1.08 o 
  -8   4   9       45.44       44.34      5.66 o 
  -7   4   9       85.80       87.59      4.48 o 
  -6   4   9      123.79      133.80      3.85 o 
  -5   4   9       32.03       36.36      1.76 o 
  -4   4   9        7.85        6.36      0.76 o 
  -3   4   9      348.23      360.53      7.24 o 
  -2   4   9       81.25       95.06      2.44 o 
  -1   4   9        5.21        4.46      0.72 o 
   0   4   9       32.08       35.62      1.53 o 
   1   4   9      179.76      174.70      5.84 o 
   2   4   9      501.78      480.55     11.43 o 
   3   4   9       24.03       23.82      1.62 o 
   4   4   9       55.30       59.07      2.53 o 
   5   4   9        4.52        5.44      1.02 o 
   6   4   9        0.96        0.00      1.13 o 
  -8   5   9        1.80        1.85      1.08 o 
  -7   5   9        9.91       10.47      1.33 o 
  -6   5   9       21.12       25.88      2.26 o 
  -5   5   9       62.87       56.84      2.22 o 
  -4   5   9        5.30        1.58      0.69 o 
  -3   5   9       12.71       12.50      1.19 o 
  -2   5   9       89.28       79.75      2.17 o 
  -1   5   9        9.52       12.22      1.32 o 
   0   5   9        1.15        3.42      0.65 o 
   1   5   9       12.80       10.86      1.24 o 
   2   5   9       33.74       31.19      2.08 o 
   3   5   9       24.62       24.77      1.67 o 
   4   5   9       24.96       21.17      1.62 o 
   5   5   9        0.03        0.00      0.86 o 
  -7   6   9       14.28       16.76      1.67 o 
  -6   6   9        0.04        0.75      0.91 o 
  -5   6   9       19.84       15.58      1.26 o 
  -4   6   9        8.39        4.80      0.90 o 
  -3   6   9        7.56        3.62      0.82 o 
  -2   6   9        3.66        3.22      0.64 o 
  -1   6   9       81.75       84.47      2.70 o 
   0   6   9       46.03       47.77      2.53 o 
   1   6   9        8.19        6.28      1.17 o 
   2   6   9      140.30      132.36      7.67 o 
   3   6   9        0.96        1.87      1.08 o 
   4   6   9       13.92       11.83      1.30 o 
  -6   7   9       43.04       36.33      2.25 o 
  -5   7   9        3.02        7.54      1.24 o 
  -4   7   9       56.64       68.72      2.43 o 
  -3   7   9        3.64        5.90      1.17 o 
  -2   7   9      122.79      128.80      3.70 o 
  -1   7   9       40.86       41.74      2.32 o 
   0   7   9       51.30       44.88      1.93 o 
   1   7   9       12.85       15.18      1.58 o 
   2   7   9        6.14        4.64      1.17 o 
   3   7   9       36.27       39.17      3.30 o 
  -5   8   9        1.38        1.77      1.00 o 
  -4   8   9       16.60        8.87      1.24 o 
  -3   8   9        0.98        3.02      0.96 o 
  -2   8   9        6.90        5.82      0.93 o 
  -1   8   9        0.89        0.54      0.91 o 
   0   8   9       28.45       33.11      2.15 o 
   1   8   9        0.21        0.35      1.00 o 
   2   8   9        3.59        2.36      1.65 o 
  -9   0  10        1.55        3.54      1.65 o 
  -8   0  10       39.14       37.07      2.34 o 
  -7   0  10      369.02      361.62     10.75 o 
  -6   0  10       19.50       19.83      1.67 o 
  -5   0  10        4.72        3.88      1.06 o 
  -4   0  10        3.30        0.47      0.67 o 
  -3   0  10       55.75       52.70      2.32 o 
  -2   0  10      454.97      470.00     13.08 o 
  -1   0  10      372.26      390.08     16.28 o 
   0   0  10      345.25      366.01     15.34 o 
   1   0  10      103.67      110.20      5.90 o 
   2   0  10        6.33        8.50      1.65 o 
   3   0  10       19.53       16.28      2.12 o 
   4   0  10        3.56        4.25      1.65 o 
   5   0  10        1.00        4.96      1.65 o 
  -9   1  10        3.36        4.17      1.24 o 
  -8   1  10       58.43       64.69      2.90 o 
  -7   1  10       14.18       14.25      1.09 o 
  -6   1  10        8.20        5.81      0.81 o 
  -5   1  10        3.46        2.20      0.86 o 
  -4   1  10        9.38       12.06      0.88 o 
  -3   1  10        3.35        2.21      0.55 o 
  -2   1  10      149.18      159.21      3.63 o 
  -1   1  10      147.29      148.91      5.17 o 
   0   1  10       34.94       39.56      2.17 o 
   1   1  10        1.07        0.00      0.83 o 
   2   1  10       64.20       66.38      2.92 o 
   3   1  10        8.50        8.23      1.24 o 
   4   1  10        5.96        5.50      1.17 o 
   5   1  10       22.46       19.50      1.84 o 
  -9   2  10       41.65       46.60      4.01 o 
  -8   2  10        1.73        2.60      1.42 o 
  -7   2  10       16.28       16.36      1.36 o 
  -6   2  10       20.32       24.52      1.29 o 
  -5   2  10      219.31      229.33      5.10 o 
  -4   2  10       43.20       48.92      1.70 o 
  -3   2  10       11.81       10.15      0.75 o 
  -2   2  10       95.46       95.55      2.42 o 
  -1   2  10        0.10        1.42      0.63 o 
   0   2  10       52.37       60.59      2.75 o 
   1   2  10       88.81       91.28      3.66 o 
   2   2  10        0.56        0.59      0.83 o 
   3   2  10        9.27       11.84      1.50 o 
   4   2  10        0.40        0.00      0.83 o 
   5   2  10        0.64        1.42      1.18 o 
  -8   3  10       11.50       16.72      1.75 o 
  -7   3  10        1.09        3.79      0.90 o 
  -6   3  10       58.94       56.78      2.26 o 
  -5   3  10       41.05       53.55      1.83 o 
  -4   3  10       14.98       12.25      0.97 o 
  -3   3  10      174.96      174.82      3.94 o 
  -2   3  10      120.33      121.88      3.48 o 
  -1   3  10       29.15       26.71      1.39 o 
   0   3  10       22.98       23.20      1.75 o 
   1   3  10       10.18       10.02      1.30 o 
   2   3  10       75.79       64.43      3.00 o 
   3   3  10       11.21        7.41      1.09 o 
   4   3  10       67.30       76.64      2.94 o 
   5   3  10       52.13       54.10      2.48 o 
  -8   4  10        1.79        0.40      1.08 o 
  -7   4  10        0.01        0.59      0.79 o 
  -6   4  10        2.79        0.17      0.72 o 
  -5   4  10       16.02       13.14      1.85 o 
  -4   4  10      138.13      126.03      3.18 o 
  -3   4  10        8.29        6.61      0.76 o 
  -2   4  10      134.87      119.58      4.30 o 
  -1   4  10        1.36        0.99      0.58 o 
   0   4  10        0.59        0.26      0.83 o 
   1   4  10        7.97        6.64      1.17 o 
   2   4  10        0.39        1.06      0.83 o 
   3   4  10       11.69       11.80      1.50 o 
   4   4  10       24.37       20.18      1.70 o 
  -7   5  10        0.58        0.00      1.30 o 
  -6   5  10       88.93       89.00      4.46 o 
  -5   5  10      122.45      105.10      3.34 o 
  -4   5  10      154.31      171.25      4.62 o 
  -3   5  10       77.82       70.13      2.08 o 
  -2   5  10       37.37       30.25      1.53 o 
  -1   5  10       13.84       15.36      1.28 o 
   0   5  10       24.96       26.32      1.91 o 
   1   5  10        4.71        7.65      1.24 o 
   2   5  10       28.24       36.52      2.32 o 
   3   5  10       11.30        8.13      1.41 o 
   4   5  10        8.70       15.03      1.77 o 
  -6   6  10        0.04        2.09      1.08 o 
  -5   6  10       20.50       23.54      1.54 o 
  -4   6  10       89.05      101.54      3.20 o 
  -3   6  10        3.26        5.35      0.88 o 
  -2   6  10       11.08       11.60      1.41 o 
  -1   6  10        0.10        0.66      0.65 o 
   0   6  10      106.31       94.76      3.92 o 
   1   6  10        5.10        4.84      1.17 o 
   2   6  10       51.45       54.83      2.92 o 
   3   6  10        3.10        3.85      1.53 o 
  -5   7  10        5.54        7.88      1.24 o 
  -4   7  10       20.25       25.63      1.71 o 
  -3   7  10        6.61       11.98      1.16 o 
  -2   7  10        9.95        7.55      1.30 o 
  -1   7  10       12.12       15.06      1.53 o 
   0   7  10        0.02        0.00      0.83 o 
   1   7  10        5.03        6.62      1.33 o 
  -8   1  11        2.00        1.41      0.79 o 
  -7   1  11       23.03       30.76      1.50 o 
  -6   1  11       79.40       83.01      2.47 o 
  -5   1  11       38.67       40.88      1.65 o 
  -4   1  11       24.30       25.14      1.28 o 
  -3   1  11       60.33       58.16      1.90 o 
  -2   1  11      116.66      118.30      4.72 o 
  -1   1  11       13.71       11.17      1.41 o 
   0   1  11       77.30       81.18      3.50 o 
   1   1  11       47.04       51.03      2.67 o 
   2   1  11       15.68       16.69      2.01 o 
   3   1  11      208.00      218.88      7.34 o 
   4   1  11        8.27        6.96      1.33 o 
  -8   2  11       35.07       31.79      1.86 o 
  -7   2  11       16.94       17.70      1.50 o 
  -6   2  11        3.89        1.21      0.67 o 
  -5   2  11       12.35       11.49      1.00 o 
  -4   2  11       76.17       71.19      1.95 o 
  -3   2  11       70.53       71.28      2.48 o 
  -2   2  11       76.16       73.18      3.25 o 
  -1   2  11       58.98       67.74      3.17 o 
   0   2  11       35.02       32.99      2.25 o 
   1   2  11        5.82        6.89      1.24 o 
   2   2  11       13.35       14.91      1.89 o 
   3   2  11        4.95        6.96      1.33 o 
   4   2  11        2.99        3.49      1.04 o 
  -7   3  11        1.74        0.76      1.10 o 
  -6   3  11        0.24        0.21      0.76 o 
  -5   3  11       13.72       12.31      0.99 o 
  -4   3  11      248.36      242.41      5.32 o 
  -3   3  11       25.84       28.02      1.56 o 
  -2   3  11      114.63      113.45      4.48 o 
  -1   3  11        4.90        4.85      1.17 o 
   0   3  11       28.64       26.75      1.91 o 
   1   3  11       44.24       45.15      2.50 o 
   2   3  11        3.34        2.01      1.00 o 
   3   3  11        3.42        3.94      1.08 o 
  -7   4  11       29.83       36.16      1.99 o 
  -6   4  11       70.46       77.05      2.79 o 
  -5   4  11       18.25       17.00      1.35 o 
  -4   4  11       37.30       33.47      1.60 o 
  -3   4  11       70.88       73.84      2.62 o 
  -2   4  11        0.33        0.74      0.60 o 
  -1   4  11       57.21       60.90      2.92 o 
   0   4  11        0.57        1.42      1.00 o 
   1   4  11        1.87        2.43      1.08 o 
   2   4  11        3.16        2.71      1.17 o 
   3   4  11        0.10        0.51      1.08 o 
  -6   5  11        9.68        4.19      0.99 o 
  -5   5  11       51.77       49.17      2.17 o 
  -4   5  11       11.02        6.56      1.38 o 
  -3   5  11        1.98        4.85      1.65 o 
  -2   5  11        1.08        0.00      1.03 o 
  -1   5  11        0.06        0.00      1.18 o 
   0   5  11       11.86        9.91      1.47 o 
   1   5  11       17.68       18.95      1.84 o 
   2   5  11        0.01        0.47      1.00 o 
  -5   6  11        0.96        8.13      1.41 o 
  -4   6  11        4.58        5.41      1.24 o 
  -3   6  11       42.99       51.72      2.72 o 
  -2   6  11        0.43        0.30      0.91 o 
  -1   6  11       68.37       66.56      3.25 o 
   0   6  11       11.65       16.99      1.84 o 
   1   6  11       12.95       14.28      1.67 o 
  -7   0  12      105.23      118.03      4.66 o 
  -6   0  12        5.94        2.83      1.00 o 
  -5   0  12       29.00       30.80      2.15 o 
  -4   0  12       31.47       28.35      1.98 o 
  -3   0  12       19.28       20.06      2.60 o 
  -2   0  12       69.17       69.85      4.72 o 
  -1   0  12       10.78       15.81      2.60 o 
   0   0  12       80.16       75.99      4.96 o 
   1   0  12       11.58       14.16      2.36 o 
   2   0  12        5.35        5.19      1.89 o 
  -7   1  12        0.22        0.18      0.71 o 
  -6   1  12        5.74        6.20      0.88 o 
  -5   1  12       19.01       19.97      1.28 o 
  -4   1  12       11.40       12.10      1.02 o 
  -3   1  12       13.30        9.12      1.33 o 
  -2   1  12       12.01       13.19      1.58 o 
  -1   1  12        3.97        4.48      1.17 o 
   0   1  12        5.98        6.51      1.33 o 
   1   1  12       42.24       55.43      5.90 o 
   2   1  12       47.75       57.32      4.13 o 
  -6   2  12        1.80        1.12      0.65 o 
  -5   2  12       46.84       41.43      1.53 o 
  -4   2  12       10.83        9.64      1.13 o 
  -3   2  12        6.63        9.45      1.41 o 
  -2   2  12        5.25        3.89      1.17 o 
  -1   2  12        5.97        6.83      1.33 o 
   0   2  12        1.51        1.60      1.08 o 
   1   2  12        0.49        3.54      1.17 o 
   2   2  12        9.83       15.80      1.84 o 
  -6   3  12       51.60       75.11      2.81 o 
  -5   3  12        0.06        0.27      0.76 o 
  -4   3  12       27.84       36.59      1.86 o 
  -3   3  12       27.66       32.49      2.60 o 
  -2   3  12       23.20       23.24      2.00 o 
  -1   3  12       91.41      106.79      4.34 o 
   0   3  12       30.05       38.92      2.42 o 
   1   3  12      135.77      152.32      5.67 o 
  -5   4  12        0.23        2.80      0.86 o 
  -4   4  12       23.84       18.55      1.81 o 
  -3   4  12        3.92        6.03      2.24 o 
  -2   4  12        0.13        1.22      1.08 o 
  -1   4  12        0.05        0.47      1.00 o 
   0   4  12        2.60        2.12      1.13 o 
   1   4  12        3.50        8.45      1.65 o 
  -2   5  12        1.03        1.34      1.08 o 
  -1   5  12       50.78       54.99      2.99 o 
  -4   1  13       13.45       17.09      1.91 o 
  -3   1  13       33.58       41.18      2.67 o 
  -2   1  13       37.83       40.83      2.67 o 
  -1   1  13       29.71       42.74      4.13 o 
  -4   2  13        7.24        5.53      2.36 o 
  -3   2  13        0.20        0.59      1.06 o 
  -2   2  13       10.46       14.14      2.01 o 
  -1   2  13        1.66        2.60      1.89 o 
                                                 
